# Supplementary material for: Development of a Strain-Specific Detection and Quantification Method for Bifidobacterium animalis subsp. lactis HN019 Using WGS-SNP Analysis and qPCR
Source: Microorganisms. 2025 Jul 7;13(7):1596. doi: 10.3390/microorganisms13071596 (PMC12298522; doi:10.3390/microorganisms13071596)
Supplement: Supplementary file 1 [file microorganisms-13-01596-s001.zip]

Archive with 1 entries (1 files):
- microorganisms-3617794-supplementary.xlsx
