# Supplementary material for: Development of a Strain-Specific Detection and Quantification Method for Bifidobacterium animalis subsp. lactis HN019 Using WGS-SNP Analysis and qPCR
Source: Microorganisms. 2025 Jul 7;13(7):1596. doi: 10.3390/microorganisms13071596 (PMC12298522; doi:10.3390/microorganisms13071596)
Supplement: Supplementary file 1 [file microorganisms-13-01596-s001.zip › microorganisms-3617794-supplementary.xlsx]

## Sheet: HN019.anno.
CHROM	POS	REF	gene_name	KLDS 2.0603	AD011	Bl-04	DSM 10140	V9	CNCM I-2494	BLC1	B420	Bi-07	Bl12	ATCC 27673	BF052	S7	IDCC4301	H1	H3	i797	19-D-1	DSM 15954	BAMA-B06	MH-02	SF	LPL-RH	GOLDGUT-BB18	TCI604	BI040	BGI-N3	HOM2120	CGMCC1.15623	BB-12
CP031154.1	216	A	DU497_00005	-	-	-	-	-	-	-	-	-	-	G	-	-	-	-	-	-	G	-	-	-	-	-	-	-	-	-	-	-	-
CP031154.1	458	C	DU497_00005	-	-	-	-	-	-	-	-	-	-	-	-	-	-	-	-	-	A	-	-	-	-	-	-	-	-	-	-	-	-
CP031154.1	467	T	DU497_00005	-	-	-	-	-	-	-	-	-	-	-	-	-	-	-	-	-	C	-	-	-	-	-	-	-	-	-	-	-	-
CP031154.1	511	G	DU497_00005	-	-	-	-	-	-	-	-	-	-	-	-	-	-	-	-	-	A	-	-	-	-	-	-	-	-	-	-	-	-
CP031154.1	900	C	DU497_00005	-	-	-	-	-	-	-	-	-	-	A	-	-	-	-	-	-	-	-	-	-	-	-	-	-	-	-	-	-	-
CP031154.1	1215	G	DU497_00005	-	-	-	-	-	-	-	-	-	-	-	-	-	-	-	-	-	C	-	-	-	-	-	-	-	-	-	-	-	-
CP031154.1	1341	A	DU497_00005	-	-	-	-	-	-	-	-	-	-	C	-	-	-	-	-	-	C	-	-	-	-	-	-	-	-	-	-	-	-
CP031154.1	1951	T	DU497_00005-DU497_00010	-	-	-	-	-	-	-	-	-	-	C	-	-	-	-	-	-	C	-	-	-	-	-	-	-	-	-	-	-	-
CP031154.1	2036	T	DU497_00005-DU497_00010	-	-	-	-	-	-	-	-	-	-	-	-	-	-	-	-	-	G	-	-	-	-	-	-	-	-	-	-	-	-
CP031154.1	2197	G	DU497_00005-DU497_00010	-	-	-	-	-	-	-	-	-	-	C	-	-	-	-	-	-	-	-	-	-	-	-	-	-	-	-	-	-	-
CP031154.1	2200	T	DU497_00005-DU497_00010	-	-	-	-	-	-	-	-	-	-	G	-	-	-	-	-	-	-	-	-	-	-	-	-	-	-	-	-	-	-
CP031154.1	2215	A	DU497_00005-DU497_00010	-	-	-	-	-	-	-	-	-	-	G	-	-	-	-	-	-	-	-	-	-	-	-	-	-	-	-	-	-	-
CP031154.1	2222	G	DU497_00005-DU497_00010	-	-	-	-	-	-	-	-	-	-	T	-	-	-	-	-	-	-	-	-	-	-	-	-	-	-	-	-	-	-
CP031154.1	2293	T	DU497_00010	-	-	-	-	-	-	-	-	-	-	C	-	-	-	-	-	-	-	-	-	-	-	-	-	-	-	-	-	-	-
CP031154.1	2601	T	DU497_00010	-	-	-	-	-	-	-	-	-	-	C	-	-	-	-	-	-	-	-	-	-	-	-	-	-	-	-	-	-	-
CP031154.1	2900	C	DU497_00010	-	-	-	-	-	-	-	-	-	-	-	-	-	-	-	-	-	-	-	-	-	-	-	-	A	-	-	-	-	-
CP031154.1	3130	A	DU497_00010	-	-	-	-	-	-	-	-	-	-	-	-	-	-	-	-	-	G	-	-	-	-	-	-	-	-	-	-	-	-
CP031154.1	3820	A	recF	-	-	-	-	-	-	-	-	-	-	G	-	-	-	-	-	-	G	-	-	-	-	-	-	-	-	-	-	-	-
CP031154.1	3982	G	recF	-	-	-	-	-	-	-	-	-	-	-	-	-	-	-	-	-	A	-	-	-	-	-	-	-	-	-	-	-	-
CP031154.1	4329	T	recF	-	-	-	-	-	-	-	-	-	-	-	-	-	-	-	-	-	-	-	-	-	-	-	-	C	-	-	-	-	-
CP031154.1	4545	G	recF	-	-	-	-	-	-	-	-	-	-	-	-	-	-	-	-	-	A	-	-	-	-	-	-	-	-	-	-	-	-
CP031154.1	4774	C	recF	-	-	-	-	-	-	-	-	-	-	-	-	-	-	-	-	-	T	-	-	-	-	-	-	-	-	-	-	-	-
CP031154.1	4833	T	recF	-	-	-	-	-	-	-	-	-	-	G	-	-	-	-	-	-	G	-	-	-	-	-	-	-	-	-	-	-	-
CP031154.1	4948	G	recF	-	-	-	-	-	-	-	-	-	-	A	-	-	-	-	-	-	-	-	-	-	-	-	-	-	-	-	-	-	-
CP031154.1	5991	G	gyrB	-	-	-	-	-	-	-	-	-	-	A	-	-	-	-	-	-	A	-	-	-	-	-	-	-	-	-	-	-	-
CP031154.1	6573	C	gyrB	-	-	-	-	-	-	-	-	-	-	-	-	-	-	-	-	-	T	-	-	-	-	-	-	-	-	-	-	-	-
CP031154.1	7146	C	gyrB	-	-	-	-	-	-	-	-	-	-	-	-	-	-	-	-	-	T	-	-	-	-	-	-	-	-	-	-	-	-
CP031154.1	8133	G	DU497_00030	-	-	-	-	-	-	-	-	-	-	-	-	-	-	-	-	-	-	-	-	-	-	-	-	C	-	-	-	-	-
CP031154.1	8498	T	DU497_00030	-	-	-	-	-	-	-	-	-	-	C	-	-	-	-	-	-	C	-	-	-	-	-	-	-	-	-	-	-	-
CP031154.1	8534	C	DU497_00030	-	-	-	-	-	-	-	-	-	-	T	-	-	-	-	-	-	-	-	-	-	-	-	-	-	-	-	-	-	-
CP031154.1	8563	C	DU497_00030	-	-	-	-	-	-	-	-	-	-	-	-	-	-	-	-	-	T	-	-	-	-	-	-	-	-	-	-	-	-
CP031154.1	9008	C	DU497_00030	-	-	-	-	-	-	-	-	-	-	-	-	-	-	-	-	-	T	-	-	-	-	-	-	-	-	-	-	-	-
CP031154.1	9182	C	DU497_00030	-	-	-	-	-	-	-	-	-	-	T	-	-	-	-	-	-	-	-	-	-	-	-	-	-	-	-	-	-	-
CP031154.1	9208	G	DU497_00030	-	-	-	-	-	-	-	-	-	-	A	-	-	-	-	-	-	-	-	-	-	-	-	-	-	-	-	-	-	-
CP031154.1	10424	T	DU497_00030	-	-	-	-	-	-	-	-	-	-	C	-	-	-	-	-	-	-	-	-	-	-	-	-	-	-	-	-	-	-
CP031154.1	10478	A	DU497_00030	-	-	-	-	-	-	-	-	-	-	-	-	-	-	-	-	-	G	-	-	-	-	-	-	-	-	-	-	-	-
CP031154.1	10762	G	DU497_00035	-	-	-	-	-	-	-	-	-	-	A	-	-	-	-	-	-	A	-	-	-	-	-	-	-	-	-	-	-	-
CP031154.1	10975	T	DU497_00035	-	-	-	-	-	-	-	-	-	-	C	-	-	-	-	-	-	C	-	-	-	-	-	-	-	-	-	-	-	-
CP031154.1	11162	A	DU497_00035	-	-	-	-	-	-	-	-	-	-	-	-	-	-	-	-	-	C	-	-	-	-	-	-	-	-	-	-	-	-
CP031154.1	11473	G	DU497_00040	-	-	-	-	-	-	-	-	-	-	-	-	-	-	-	-	-	A	-	-	-	-	-	-	-	-	-	-	-	-
CP031154.1	11586	C	DU497_00040	-	-	-	-	-	-	-	-	-	-	A	-	-	-	-	-	-	-	-	-	-	-	-	-	-	-	-	-	-	-
CP031154.1	11869	G	DU497_00040	-	-	-	-	-	-	-	-	-	-	A	-	-	-	-	-	-	-	-	-	-	-	-	-	-	-	-	-	-	-
CP031154.1	11951	C	DU497_00040	T	-	-	-	-	-	-	-	-	-	-	-	-	-	-	-	-	-	-	-	-	-	-	-	-	-	-	-	-	T
CP031154.1	11996	C	DU497_00040	-	-	-	-	-	-	-	-	-	-	T	-	-	-	-	-	-	-	-	-	-	-	-	-	-	-	-	-	-	-
CP031154.1	12052	G	DU497_00040	-	-	-	-	-	-	-	-	-	-	T	-	-	-	-	-	-	-	-	-	-	-	-	-	-	-	-	-	-	-
CP031154.1	12097	T	DU497_00040	-	-	-	-	-	-	-	-	-	-	-	-	-	-	-	-	-	C	-	-	-	-	-	-	-	-	-	-	-	-
CP031154.1	12218	T	DU497_00040	-	-	-	-	-	-	-	-	-	-	C	-	-	-	-	-	-	-	-	-	-	-	-	-	-	-	-	-	-	-
CP031154.1	12331	A	DU497_00040	-	-	-	-	-	-	-	-	-	-	-	-	-	-	-	-	-	-	-	G	-	-	G	-	-	-	-	-	-	-
CP031154.1	13028	C	DU497_00045	-	-	-	-	-	-	-	-	-	-	-	-	-	-	-	-	-	T	-	-	-	-	-	-	-	-	-	-	-	-
CP031154.1	13459	G	DU497_00045	-	-	-	-	-	-	-	-	-	-	A	-	-	-	-	-	-	A	-	-	-	-	-	-	-	-	-	-	-	-
CP031154.1	13541	C	DU497_00045-DU497_00050	-	-	-	-	-	-	-	-	-	-	-	-	-	-	-	-	-	T	-	-	-	-	-	-	-	-	-	-	-	-
CP031154.1	13570	C	DU497_00045-DU497_00050	-	-	-	-	-	-	-	-	-	-	T	-	-	-	-	-	-	T	-	-	-	-	-	-	-	-	-	-	-	-
CP031154.1	13675	G	DU497_00045-DU497_00050	-	-	-	-	-	-	-	-	-	-	T	-	-	-	-	-	-	T	-	-	-	-	-	-	-	-	-	-	-	-
CP031154.1	13790	C	DU497_00050	-	-	-	-	-	-	-	-	-	-	T	-	-	-	-	-	-	-	-	-	-	-	-	-	-	-	-	-	-	-
CP031154.1	13856	G	DU497_00050	-	-	-	-	-	-	-	-	-	-	A	-	-	-	-	-	-	-	-	-	-	-	-	-	-	-	-	-	-	-
CP031154.1	13857	C	DU497_00050	-	-	-	-	-	-	-	-	-	-	T	-	-	-	-	-	-	-	-	-	-	-	-	-	-	-	-	-	-	-
CP031154.1	14278	C	DU497_00050	-	-	-	-	-	-	-	-	-	-	T	-	-	-	-	-	-	-	-	-	-	-	-	-	-	-	-	-	-	-
CP031154.1	14305	C	DU497_00050	-	-	-	-	-	-	-	-	-	-	G	-	-	-	-	-	-	-	-	-	-	-	-	-	-	-	-	-	-	-
CP031154.1	14317	T	DU497_00050	-	-	-	-	-	-	-	-	-	-	C	-	-	-	-	-	-	-	-	-	-	-	-	-	-	-	-	-	-	-
CP031154.1	14346	C	DU497_00050	-	-	-	-	-	-	-	-	-	-	T	-	-	-	-	-	-	-	-	-	-	-	-	-	-	-	-	-	-	-
CP031154.1	14350	A	DU497_00050	-	-	-	-	-	-	-	-	-	-	G	-	-	-	-	-	-	-	-	-	-	-	-	-	-	-	-	-	-	-
CP031154.1	14422	A	DU497_00050	-	-	-	-	-	-	-	-	-	-	G	-	-	-	-	-	-	-	-	-	-	-	-	-	-	-	-	-	-	-
CP031154.1	14425	G	DU497_00050	-	-	-	-	-	-	-	-	-	-	C	-	-	-	-	-	-	-	-	-	-	-	-	-	-	-	-	-	-	-
CP031154.1	14533	G	DU497_00050	-	-	-	-	-	-	-	-	-	-	A	-	-	-	-	-	-	-	-	-	-	-	-	-	-	-	-	-	-	-
CP031154.1	14566	C	DU497_00050	-	-	-	-	-	-	-	-	-	-	A	-	-	-	-	-	-	-	-	-	-	-	-	-	-	-	-	-	-	-
CP031154.1	14581	G	DU497_00050	-	-	-	-	-	-	-	-	-	-	A	-	-	-	-	-	-	-	-	-	-	-	-	-	-	-	-	-	-	-
CP031154.1	14635	G	DU497_00050	-	-	-	-	-	-	-	-	-	-	A	-	-	-	-	-	-	-	-	-	-	-	-	-	-	-	-	-	-	-
CP031154.1	14683	A	DU497_00050	-	-	-	-	-	-	-	-	-	-	G	-	-	-	-	-	-	-	-	-	-	-	-	-	-	-	-	-	-	-
CP031154.1	14698	A	DU497_00050	-	-	-	-	-	-	-	-	-	-	G	-	-	-	-	-	-	-	-	-	-	-	-	-	-	-	-	-	-	-
CP031154.1	14703	C	DU497_00050	-	-	-	-	-	-	-	-	-	-	-	-	-	-	-	-	-	-	-	-	-	-	-	-	T	-	-	-	-	-
CP031154.1	14725	A	DU497_00050	-	-	-	-	-	-	-	-	-	-	G	-	-	-	-	-	-	G	-	-	-	-	-	-	-	-	-	-	-	-
CP031154.1	14749	A	DU497_00050	-	-	-	-	-	-	-	-	-	-	G	-	-	-	-	-	-	G	-	-	-	-	-	-	-	-	-	-	-	-
CP031154.1	14772	A	DU497_00050	-	-	-	-	-	-	-	-	-	-	G	-	-	-	-	-	-	-	-	-	-	-	-	-	-	-	-	-	-	-
CP031154.1	14773	T	DU497_00050	-	-	-	-	-	-	-	-	-	-	C	-	-	-	-	-	-	-	-	-	-	-	-	-	-	-	-	-	-	-
CP031154.1	14785	T	DU497_00050	-	-	-	-	-	-	-	-	-	-	C	-	-	-	-	-	-	-	-	-	-	-	-	-	-	-	-	-	-	-
CP031154.1	14806	C	DU497_00050	-	-	-	-	-	-	-	-	-	-	T	-	-	-	-	-	-	-	-	-	-	-	-	-	-	-	-	-	-	-
CP031154.1	14818	G	DU497_00050	-	-	-	-	-	-	-	-	-	-	A	-	-	-	-	-	-	-	-	-	-	-	-	-	-	-	-	-	-	-
CP031154.1	14841	A	DU497_00050	-	-	-	-	-	-	-	-	-	-	C	-	-	-	-	-	-	-	-	-	-	-	-	-	-	-	-	-	-	-
CP031154.1	14977	A	DU497_00050	-	-	-	-	-	-	-	-	-	-	G	-	-	-	-	-	-	-	-	-	-	-	-	-	-	-	-	-	-	-
CP031154.1	15029	G	DU497_00050	-	-	-	-	-	-	-	-	-	-	A	-	-	-	-	-	-	-	-	-	-	-	-	-	-	-	-	-	-	-
CP031154.1	15160	A	DU497_00050	-	-	-	-	-	-	-	-	-	-	G	-	-	-	-	-	-	G	-	-	-	-	-	-	-	-	-	-	-	-
CP031154.1	15220	A	DU497_00050	-	-	-	-	-	-	-	-	-	-	G	-	-	-	-	-	-	-	-	-	-	-	-	-	-	-	-	-	-	-
CP031154.1	15322	G	DU497_00050	-	-	-	-	-	-	-	-	-	-	T	-	-	-	-	-	-	-	-	-	-	-	-	-	-	-	-	-	-	-
CP031154.1	15323	C	DU497_00050	-	-	-	-	-	-	-	-	-	-	T	-	-	-	-	-	-	-	-	-	-	-	-	-	-	-	-	-	-	-
CP031154.1	15327	C	DU497_00050	-	A	-	-	-	-	-	-	-	-	-	-	-	-	-	-	-	-	-	-	-	-	-	-	-	-	-	-	-	-
CP031154.1	15329	C	DU497_00050	-	-	-	-	-	-	-	-	-	-	T	-	-	-	-	-	-	-	-	-	-	-	-	-	-	-	-	-	-	-
CP031154.1	15333	C	DU497_00055	-	-	-	-	-	-	-	-	-	-	G	-	-	-	-	-	-	-	-	-	-	-	-	-	-	-	-	-	-	-
CP031154.1	15334	T	DU497_00055	-	-	-	-	-	-	-	-	-	-	C	-	-	-	-	-	-	-	-	-	-	-	-	-	-	-	-	-	-	-
CP031154.1	15335	G	DU497_00055	-	-	-	-	-	-	-	-	-	-	A	-	-	-	-	-	-	-	-	-	-	-	-	-	-	-	-	-	-	-
CP031154.1	15348	A	DU497_00055	-	-	-	-	-	-	-	-	-	-	G	-	-	-	-	-	-	-	-	-	-	-	-	-	-	-	-	-	-	-
CP031154.1	15349	T	DU497_00055	-	-	-	-	-	-	-	-	-	-	C	-	-	-	-	-	-	-	-	-	-	-	-	-	-	-	-	-	-	-
CP031154.1	15355	G	DU497_00055	-	-	-	-	-	-	-	-	-	-	A	-	-	-	-	-	-	-	-	-	-	-	-	-	-	-	-	-	-	-
CP031154.1	15356	C	DU497_00055	-	-	-	-	-	-	-	-	-	-	T	-	-	-	-	-	-	-	-	-	-	-	-	-	-	-	-	-	-	-
CP031154.1	15362	C	DU497_00055	-	-	-	-	-	-	-	-	-	-	T	-	-	-	-	-	-	T	-	-	-	-	-	-	-	-	-	-	-	-
CP031154.1	15369	C	DU497_00055	-	-	-	-	-	-	-	-	-	-	G	-	-	-	-	-	-	G	-	-	-	-	-	-	-	-	-	-	-	-
CP031154.1	15370	T	DU497_00055	-	-	-	-	-	-	-	-	-	-	C	-	-	-	-	-	-	C	-	-	-	-	-	-	-	-	-	-	-	-
CP031154.1	15371	T	DU497_00055	-	-	-	-	-	-	-	-	-	-	C	-	-	-	-	-	-	C	-	-	-	-	-	-	-	-	-	-	-	-
CP031154.1	15395	G	DU497_00055	-	-	-	-	-	-	-	-	-	-	A	-	-	-	-	-	-	A	-	-	-	-	-	-	-	-	-	-	-	-
CP031154.1	15402	A	DU497_00055	-	-	-	-	-	-	-	-	-	-	G	-	-	-	-	-	-	G	-	-	-	-	-	-	-	-	-	-	-	-
CP031154.1	15407	T	DU497_00055	-	-	-	-	-	-	-	-	-	-	C	-	-	-	-	-	-	C	-	-	-	-	-	-	-	-	-	-	-	-
CP031154.1	15410	G	DU497_00055	-	-	-	-	-	-	-	-	-	-	C	-	-	-	-	-	-	C	-	-	-	-	-	-	-	-	-	-	-	-
CP031154.1	15413	T	DU497_00055	-	-	-	-	-	-	-	-	-	-	C	-	-	-	-	-	-	C	-	-	-	-	-	-	-	-	-	-	-	-
CP031154.1	15419	C	DU497_00055	-	-	-	-	-	-	-	-	-	-	G	-	-	-	-	-	-	G	-	-	-	-	-	-	-	-	-	-	-	-
CP031154.1	15427	A	DU497_00055	-	-	-	-	-	-	-	-	-	-	G	-	-	-	-	-	-	G	-	-	-	-	-	-	-	-	-	-	-	-
CP031154.1	15430	A	DU497_00055	-	-	-	-	-	-	-	-	-	-	G	-	-	-	-	-	-	G	-	-	-	-	-	-	-	-	-	-	-	-
CP031154.1	15431	C	DU497_00055	-	-	-	-	-	-	-	-	-	-	T	-	-	-	-	-	-	T	-	-	-	-	-	-	-	-	-	-	-	-
CP031154.1	15434	G	DU497_00055	-	-	-	-	-	-	-	-	-	-	C	-	-	-	-	-	-	-	-	-	-	-	-	-	-	-	-	-	-	-
CP031154.1	15452	T	DU497_00055	-	-	-	-	-	-	-	-	-	-	C	-	-	-	-	-	-	-	-	-	-	-	-	-	-	-	-	-	-	-
CP031154.1	15494	G	DU497_00055	-	-	-	-	-	-	-	-	-	-	A	-	-	-	-	-	-	-	-	-	-	-	-	-	-	-	-	-	-	-
CP031154.1	15524	T	DU497_00055	-	-	-	-	-	-	-	-	-	-	C	-	-	-	-	-	-	-	-	-	-	-	-	-	-	-	-	-	-	-
CP031154.1	15530	G	DU497_00055	-	-	-	-	-	-	-	-	-	-	A	-	-	-	-	-	-	-	-	-	-	-	-	-	-	-	-	-	-	-
CP031154.1	15542	G	DU497_00055	-	-	-	-	-	-	-	-	-	-	C	-	-	-	-	-	-	-	-	-	-	-	-	-	-	-	-	-	-	-
CP031154.1	15546	C	DU497_00055	-	-	-	-	-	-	-	-	-	-	T	-	-	-	-	-	-	-	-	-	-	-	-	-	-	-	-	-	-	-
CP031154.1	15602	G	DU497_00055	-	-	-	-	-	-	-	-	-	-	A	-	-	-	-	-	-	-	-	-	-	-	-	-	-	-	-	-	-	-
CP031154.1	15634	T	DU497_00055	-	-	-	-	-	-	-	-	-	-	C	-	-	-	-	-	-	-	-	-	-	-	-	-	-	-	-	-	-	-
CP031154.1	15635	G	DU497_00055	-	-	-	-	-	-	-	-	-	-	C	-	-	-	-	-	-	-	-	-	-	-	-	-	-	-	-	-	-	-
CP031154.1	15640	A	DU497_00055	-	-	-	-	-	-	-	-	-	-	-	-	-	-	-	-	-	G	-	-	-	-	-	-	-	-	-	-	-	-
CP031154.1	15726	G	DU497_00055	-	-	-	-	-	-	-	-	-	-	-	-	-	-	-	-	-	A	-	-	-	-	-	-	-	-	-	-	-	-
CP031154.1	15749	G	DU497_00055	-	-	-	-	-	-	-	-	-	-	A	-	-	-	-	-	-	-	-	-	-	-	-	-	-	-	-	-	-	-
CP031154.1	15755	C	DU497_00055	-	-	-	-	-	-	-	-	-	-	G	-	-	-	-	-	-	G	-	-	-	-	-	-	-	-	-	-	-	-
CP031154.1	15779	G	DU497_00055	-	-	-	-	-	-	-	-	-	-	A	-	-	-	-	-	-	-	-	-	-	-	-	-	-	-	-	-	-	-
CP031154.1	15818	T	DU497_00055	-	-	-	-	-	-	-	-	-	-	C	-	-	-	-	-	-	C	-	-	-	-	-	-	-	-	-	-	-	-
CP031154.1	15862	G	DU497_00055	-	-	-	-	-	-	-	-	-	-	A	-	-	-	-	-	-	-	-	-	-	-	-	-	-	-	-	-	-	-
CP031154.1	15887	T	DU497_00055	-	-	-	-	-	-	-	-	-	-	C	-	-	-	-	-	-	-	-	-	-	-	-	-	-	-	-	-	-	-
CP031154.1	15890	G	DU497_00055	-	-	-	-	-	-	-	-	-	-	A	-	-	-	-	-	-	-	-	-	-	-	-	-	-	-	-	-	-	-
CP031154.1	15893	G	DU497_00055	-	-	-	-	-	-	-	-	-	-	C	-	-	-	-	-	-	-	-	-	-	-	-	-	-	-	-	-	-	-
CP031154.1	15896	A	DU497_00055	-	-	-	-	-	-	-	-	-	-	G	-	-	-	-	-	-	-	-	-	-	-	-	-	-	-	-	-	-	-
CP031154.1	15908	C	DU497_00055	-	-	-	-	-	-	-	-	-	-	T	-	-	-	-	-	-	-	-	-	-	-	-	-	-	-	-	-	-	-
CP031154.1	15919	A	DU497_00055	-	-	-	-	-	-	-	-	-	-	C	-	-	-	-	-	-	-	-	-	-	-	-	-	-	-	-	-	-	-
CP031154.1	15944	G	DU497_00055	-	-	-	-	-	-	-	-	-	-	A	-	-	-	-	-	-	-	-	-	-	-	-	-	-	-	-	-	-	-
CP031154.1	15959	G	DU497_00055	-	-	-	-	-	-	-	-	-	-	C	-	-	-	-	-	-	-	-	-	-	-	-	-	-	-	-	-	-	-
CP031154.1	15969	G	DU497_00055	-	-	-	-	-	-	-	-	-	-	C	-	-	-	-	-	-	-	-	-	-	-	-	-	-	-	-	-	-	-
CP031154.1	16046	A	DU497_00055	-	-	-	-	-	-	-	-	-	-	G	-	-	-	-	-	-	-	-	-	-	-	-	-	-	-	-	-	-	-
CP031154.1	16076	C	DU497_00055	-	-	-	-	-	-	-	-	-	-	G	-	-	-	-	-	-	-	-	-	-	-	-	-	-	-	-	-	-	-
CP031154.1	16097	G	DU497_00055	-	-	-	-	-	-	-	-	-	-	A	-	-	-	-	-	-	-	-	-	-	-	-	-	-	-	-	-	-	-
CP031154.1	16124	C	DU497_00055	-	-	-	-	-	-	-	-	-	-	-	-	-	-	-	-	-	G	-	-	-	-	-	-	-	-	-	-	-	-
CP031154.1	16136	C	DU497_00055	-	-	-	-	-	-	-	-	-	-	-	-	-	-	-	-	-	T	-	-	-	-	-	-	-	-	-	-	-	-
CP031154.1	16142	C	DU497_00055	-	-	-	-	-	-	-	-	-	-	-	-	-	-	-	-	-	G	-	-	-	-	-	-	-	-	-	-	-	-
CP031154.1	16145	C	DU497_00055	-	-	-	-	-	-	-	-	-	-	-	-	-	-	-	-	-	G	-	-	-	-	-	-	-	-	-	-	-	-
CP031154.1	16160	G	DU497_00055	-	-	-	-	-	-	-	-	-	-	A	-	-	-	-	-	-	A	-	-	-	-	-	-	-	-	-	-	-	-
CP031154.1	16163	G	DU497_00055	-	-	-	-	-	-	-	-	-	-	C	-	-	-	-	-	-	C	-	-	-	-	-	-	-	-	-	-	-	-
CP031154.1	16220	G	DU497_00055	-	-	-	-	-	-	-	-	-	-	T	-	-	-	-	-	-	T	-	-	-	-	-	-	-	-	-	-	-	-
CP031154.1	16250	T	DU497_00055	-	-	-	-	-	-	-	-	-	-	G	-	-	-	-	-	-	G	-	-	-	-	-	-	-	-	-	-	-	-
CP031154.1	16277	C	DU497_00055	-	-	-	-	-	-	-	-	-	-	T	-	-	-	-	-	-	-	-	-	-	-	-	-	-	-	-	-	-	-
CP031154.1	16319	C	DU497_00055	-	-	-	-	-	-	-	-	-	-	T	-	-	-	-	-	-	T	-	-	-	-	-	-	-	-	-	-	-	-
CP031154.1	16331	C	DU497_00055	-	-	-	-	-	-	-	-	-	-	G	-	-	-	-	-	-	G	-	-	-	-	-	-	-	-	-	-	-	-
CP031154.1	16352	G	DU497_00055	-	-	-	-	-	-	-	-	-	-	T	-	-	-	-	-	-	T	-	-	-	-	-	-	-	-	-	-	-	-
CP031154.1	16355	A	DU497_00055	-	-	-	-	-	-	-	-	-	-	G	-	-	-	-	-	-	G	-	-	-	-	-	-	-	-	-	-	-	-
CP031154.1	16361	T	DU497_00055	-	-	-	-	-	-	-	-	-	-	C	-	-	-	-	-	-	C	-	-	-	-	-	-	-	-	-	-	-	-
CP031154.1	16411	G	DU497_00055	-	-	-	-	-	-	-	-	-	-	C	-	-	-	-	-	-	C	-	-	-	-	-	-	-	-	-	-	-	-
CP031154.1	16412	T	DU497_00055	-	-	-	-	-	-	-	-	-	-	C	-	-	-	-	-	-	C	-	-	-	-	-	-	-	-	-	-	-	-
CP031154.1	16430	C	DU497_00055	-	-	-	-	-	-	-	-	-	-	-	-	-	-	-	-	-	T	-	-	-	-	-	-	-	-	-	-	-	-
CP031154.1	16433	T	DU497_00055	-	-	-	-	-	-	-	-	-	-	-	-	-	-	-	-	-	G	-	-	-	-	-	-	-	-	-	-	-	-
CP031154.1	16454	T	DU497_00055	-	-	-	-	-	-	-	-	-	-	C	-	-	-	-	-	-	-	-	-	-	-	-	-	-	-	-	-	-	-
CP031154.1	16481	A	DU497_00055	-	-	-	-	-	-	-	-	-	-	G	-	-	-	-	-	-	G	-	-	-	-	-	-	-	-	-	-	-	-
CP031154.1	16508	T	DU497_00055	-	-	-	-	-	-	-	-	-	-	C	-	-	-	-	-	-	-	-	-	-	-	-	-	-	-	-	-	-	-
CP031154.1	16526	G	DU497_00055	-	-	-	-	-	-	-	-	-	-	A	-	-	-	-	-	-	-	-	-	-	-	-	-	-	-	-	-	-	-
CP031154.1	16663	T	DU497_00055	-	-	-	-	-	-	-	-	-	-	C	-	-	-	-	-	-	-	-	-	-	-	-	-	-	-	-	-	-	-
CP031154.1	16746	T	DU497_00060	-	-	-	-	-	-	-	-	-	-	C	-	-	-	-	-	-	-	-	-	-	-	-	-	-	-	-	-	-	-
CP031154.1	18027	A	DU497_00065	-	-	-	-	-	-	-	-	-	-	G	-	-	-	-	-	-	G	-	-	-	-	-	-	-	-	-	-	-	-
CP031154.1	18713	C	mscL	-	-	-	-	-	-	-	-	-	-	A	-	-	-	-	-	-	-	-	-	-	-	-	-	-	-	-	-	-	-
CP031154.1	18730	G	mscL	-	-	-	-	-	-	-	-	-	-	-	-	-	-	-	-	-	A	-	-	-	-	-	-	-	-	-	-	-	-
CP031154.1	18965	T	DU497_00075	-	-	-	C	-	C	-	-	-	-	-	-	-	-	-	-	-	-	-	-	-	-	-	-	-	-	-	-	-	-
CP031154.1	19135	A	DU497_00075	-	-	-	-	-	-	-	-	-	-	-	-	-	-	-	-	-	C	-	-	-	-	-	-	-	-	-	-	-	-
CP031154.1	21475	T	DU497_00095-DU497_00100	-	-	-	-	-	-	-	-	-	-	C	-	-	-	-	-	-	-	-	-	-	-	-	-	-	-	-	-	-	-
CP031154.1	22317	C	DU497_00100	-	-	-	-	-	-	-	-	-	-	-	-	-	-	-	-	-	T	-	-	-	-	-	-	-	-	-	-	-	-
CP031154.1	23076	C	DU497_00110	-	-	-	-	-	-	-	-	-	-	-	-	-	-	-	-	-	T	-	-	-	-	-	-	-	-	-	-	-	-
CP031154.1	23358	C	DU497_00110	-	-	-	-	-	-	-	-	-	-	-	-	-	-	-	-	-	T	-	-	-	-	-	-	-	-	-	-	-	-
CP031154.1	23360	G	DU497_00110	-	-	-	-	-	-	-	-	-	-	-	-	-	-	-	-	-	A	-	-	-	-	-	-	-	-	-	-	-	-
CP031154.1	23649	C	DU497_00115	-	-	-	-	-	-	-	-	-	-	T	-	-	-	-	-	-	-	-	-	-	-	-	-	-	-	-	-	-	-
CP031154.1	24026	G	DU497_00115	-	-	-	-	-	-	-	-	-	-	-	-	-	-	-	-	-	A	-	-	-	-	-	-	-	-	-	-	-	-
CP031154.1	24200	C	DU497_00115	-	-	-	-	-	-	-	-	-	-	-	-	-	-	-	-	-	T	-	-	-	-	-	-	-	-	-	-	-	-
CP031154.1	24315	T	DU497_00115	-	-	-	-	-	-	-	-	-	-	C	-	-	-	-	-	-	-	-	-	-	-	-	-	-	-	-	-	-	-
CP031154.1	24839	G	DU497_00115	-	-	-	-	-	-	-	-	-	-	A	-	-	-	-	-	-	A	-	-	-	-	-	-	-	-	-	-	-	-
CP031154.1	25231	T	DU497_00115	-	-	-	-	-	-	-	-	-	-	C	-	-	-	-	-	-	C	-	-	-	-	-	-	-	-	-	-	-	-
CP031154.1	25384	A	DU497_00115	-	-	-	-	-	-	-	-	-	-	G	-	-	-	-	-	-	G	-	-	-	-	-	-	-	-	-	-	-	-
CP031154.1	25781	A	DU497_00115	-	-	-	-	-	-	-	-	-	-	G	-	-	-	-	-	-	-	-	-	-	-	-	-	-	-	-	-	-	-
CP031154.1	26120	G	DU497_00115-DU497_00120	-	-	-	-	-	-	-	-	-	-	-	-	-	-	-	-	-	A	-	-	-	-	-	-	-	-	-	-	-	-
CP031154.1	26144	C	DU497_00115-DU497_00120	-	-	-	-	-	-	-	-	-	-	-	-	-	-	-	-	-	T	-	-	-	-	-	-	-	-	-	-	-	-
CP031154.1	26181	C	DU497_00120	-	-	-	-	-	-	-	-	-	-	-	-	-	-	-	-	-	T	-	-	-	-	-	-	-	-	-	-	-	-
CP031154.1	26185	A	DU497_00120	-	-	-	-	-	-	-	-	-	-	-	-	-	-	-	-	-	G	-	-	-	-	-	-	-	-	-	-	-	-
CP031154.1	26215	C	DU497_00120	-	-	-	-	-	-	-	-	-	-	-	-	-	-	-	-	-	T	-	-	-	-	-	-	-	-	-	-	-	-
CP031154.1	26245	G	DU497_00120	-	-	-	-	-	-	-	-	-	-	-	-	-	-	-	-	-	A	-	-	-	-	-	-	-	-	-	-	-	-
CP031154.1	26297	A	DU497_00120	-	-	-	-	-	-	-	-	-	-	-	-	-	-	-	-	-	G	-	-	-	-	-	-	-	-	-	-	-	-
CP031154.1	26663	T	DU497_00120	-	-	-	-	-	-	-	-	-	-	C	-	-	-	-	-	-	-	-	-	-	-	-	-	-	-	-	-	-	-
CP031154.1	27140	T	DU497_00125	-	-	-	-	-	-	-	-	-	-	-	-	-	-	-	-	-	C	-	-	-	-	-	-	-	-	-	-	-	-
CP031154.1	27338	T	DU497_00125	-	-	-	-	-	-	-	-	-	-	-	-	-	-	-	-	-	C	-	-	-	-	-	-	-	-	-	-	-	-
CP031154.1	27509	T	DU497_00125	-	-	-	-	-	-	-	-	-	-	-	-	-	-	-	-	-	C	-	-	-	-	-	-	-	-	-	-	-	-
CP031154.1	27553	T	DU497_00125	-	-	-	-	-	-	-	-	-	-	-	-	-	-	-	-	-	G	-	-	-	-	-	-	-	-	-	-	-	-
CP031154.1	27584	G	DU497_00125	-	-	-	-	-	-	-	-	-	-	-	-	-	-	-	-	-	A	-	-	-	-	-	-	-	-	-	-	-	-
CP031154.1	27622	G	DU497_00125	-	-	-	-	-	-	-	-	-	-	-	-	-	-	-	-	-	A	-	-	-	-	-	-	-	-	-	-	-	-
CP031154.1	27746	T	DU497_00125	-	-	-	-	-	-	-	-	-	-	-	-	-	-	-	-	-	C	-	-	-	-	-	-	-	-	-	-	-	-
CP031154.1	27807	T	DU497_00125	-	-	-	-	-	-	-	-	-	-	-	-	-	-	-	-	-	C	-	-	-	-	-	-	-	-	-	-	-	-
CP031154.1	27979	T	DU497_00125	-	-	-	-	-	-	-	-	-	-	-	-	-	-	-	-	-	C	-	-	-	-	-	-	-	-	-	-	-	-
CP031154.1	27990	C	DU497_00125	-	-	-	-	-	-	-	-	-	-	-	-	-	-	-	-	-	T	-	-	-	-	-	-	-	-	-	-	-	-
CP031154.1	28004	G	DU497_00125	-	-	-	-	-	-	-	-	-	-	-	-	-	-	-	-	-	A	-	-	-	-	-	-	-	-	-	-	-	-
CP031154.1	28030	A	DU497_00125	-	-	-	-	-	-	-	-	-	-	-	-	-	-	-	-	-	T	-	-	-	-	-	-	-	-	-	-	-	-
CP031154.1	28590	T	DU497_00130	-	-	-	-	-	-	-	-	-	-	C	-	-	-	-	-	-	C	-	-	-	-	-	-	-	-	-	-	-	-
CP031154.1	29061	T	DU497_00135	-	-	-	-	-	-	-	-	-	-	-	-	-	-	-	-	-	C	-	-	-	-	-	-	-	-	-	-	-	-
CP031154.1	29074	G	DU497_00135	-	-	-	-	-	-	-	-	-	-	A	-	-	-	-	-	-	-	-	-	-	-	-	-	-	-	-	-	-	-
CP031154.1	29076	G	DU497_00135	-	-	-	-	-	-	-	-	-	-	A	-	-	-	-	-	-	-	-	-	-	-	-	-	-	-	-	-	-	-
CP031154.1	29168	T	DU497_00135	-	-	-	-	-	-	-	-	-	-	G	-	-	-	-	-	-	-	-	-	-	-	-	-	-	-	-	-	-	-
CP031154.1	29679	C	DU497_00135	-	-	-	-	-	-	-	-	-	-	A	-	-	-	-	-	-	-	-	-	-	-	-	-	-	-	-	-	-	-
CP031154.1	29750	G	DU497_00135	-	-	-	-	-	-	-	-	-	-	-	-	-	-	-	-	-	A	-	-	-	-	-	-	-	-	-	-	-	-
CP031154.1	29752	A	DU497_00135	-	-	-	-	-	-	-	-	-	-	-	-	-	-	-	-	-	G	-	-	-	-	-	-	-	-	-	-	-	-
CP031154.1	29841	C	DU497_00135	-	-	-	-	-	-	-	-	-	-	-	-	-	-	-	-	-	T	-	-	-	-	-	-	-	-	-	-	-	-
CP031154.1	29919	A	DU497_00135	-	-	-	-	-	-	-	-	-	-	G	-	-	-	-	-	-	G	-	-	-	-	-	-	-	-	-	-	-	-
CP031154.1	29926	G	DU497_00135-DU497_00140	-	-	-	-	-	-	-	-	-	-	-	-	-	-	-	-	-	A	-	-	-	-	-	-	-	-	-	-	-	-
CP031154.1	30020	A	DU497_00135-DU497_00140	-	-	-	-	-	-	-	-	-	-	-	-	-	-	-	-	-	C	-	-	-	-	-	-	-	-	-	-	-	-
CP031154.1	30048	T	DU497_00135-DU497_00140	-	-	-	-	-	-	-	-	-	-	-	-	-	-	-	-	-	C	-	-	-	-	-	-	-	-	-	-	-	-
CP031154.1	30074	G	DU497_00135-DU497_00140	-	-	-	-	-	-	-	-	-	-	-	-	-	-	-	-	-	A	-	-	-	-	-	-	-	-	-	-	-	-
CP031154.1	30091	C	DU497_00135-DU497_00140	-	-	-	-	-	-	-	-	-	-	-	-	-	-	-	-	-	A	-	-	-	-	-	-	-	-	-	-	-	-
CP031154.1	30183	T	DU497_00135-DU497_00140	-	-	-	-	-	-	-	-	-	-	-	-	-	-	-	-	-	C	-	-	-	-	-	-	-	-	-	-	-	-
CP031154.1	30195	C	DU497_00135-DU497_00140	-	-	-	-	-	-	-	-	-	-	-	-	-	-	-	-	-	A	-	-	-	-	-	-	-	-	-	-	-	-
CP031154.1	30248	T	DU497_00135-DU497_00140	-	-	-	-	-	-	-	-	-	-	C	-	-	-	-	-	-	-	-	-	-	-	-	-	-	-	-	-	-	-
CP031154.1	30249	G	DU497_00135-DU497_00140	-	-	-	-	-	-	-	-	-	-	A	-	-	-	-	-	-	-	-	-	-	-	-	-	-	-	-	-	-	-
CP031154.1	30313	C	DU497_00135-DU497_00140	-	-	-	-	-	-	-	-	-	-	T	-	-	-	-	-	-	-	-	-	-	-	-	-	-	-	-	-	-	-
CP031154.1	30323	T	DU497_00135-DU497_00140	-	-	-	-	-	-	-	-	-	-	C	-	-	-	-	-	-	-	-	-	-	-	-	-	-	-	-	-	-	-
CP031154.1	30324	G	DU497_00135-DU497_00140	-	-	-	-	-	-	-	-	-	-	A	-	-	-	-	-	-	-	-	-	-	-	-	-	-	-	-	-	-	-
CP031154.1	30329	G	DU497_00135-DU497_00140	-	-	-	-	-	-	-	-	-	-	A	-	-	-	-	-	-	-	-	-	-	-	-	-	-	-	-	-	-	-
CP031154.1	30330	T	DU497_00135-DU497_00140	-	-	-	-	-	-	-	-	-	-	C	-	-	-	-	-	-	-	-	-	-	-	-	-	-	-	-	-	-	-
CP031154.1	30353	G	DU497_00135-DU497_00140	-	-	-	-	-	-	-	-	-	-	-	-	-	-	-	-	-	A	-	-	-	-	-	-	-	-	-	-	-	-
CP031154.1	30354	T	DU497_00135-DU497_00140	-	-	-	-	-	-	-	-	-	-	-	-	-	-	-	-	-	G	-	-	-	-	-	-	-	-	-	-	-	-
CP031154.1	30356	C	DU497_00135-DU497_00140	-	-	-	-	-	-	-	-	-	-	-	-	-	-	-	-	-	T	-	-	-	-	-	-	-	-	-	-	-	-
CP031154.1	30358	T	DU497_00135-DU497_00140	-	-	-	-	-	-	-	-	-	-	-	-	-	-	-	-	-	G	-	-	-	-	-	-	-	-	-	-	-	-
CP031154.1	30363	G	DU497_00135-DU497_00140	-	-	-	-	-	-	-	-	-	-	A	-	-	-	-	-	-	-	-	-	-	-	-	-	-	-	-	-	-	-
CP031154.1	30372	A	DU497_00135-DU497_00140	-	-	-	-	-	-	-	-	-	-	G	-	-	-	-	-	-	-	-	-	-	-	-	-	-	-	-	-	-	-
CP031154.1	30395	G	DU497_00135-DU497_00140	-	-	-	-	-	-	-	-	-	-	-	-	-	-	-	-	-	A	-	-	-	-	-	-	-	-	-	-	-	-
CP031154.1	30417	G	DU497_00135-DU497_00140	-	-	-	-	-	-	-	-	-	-	-	-	-	-	-	-	-	T	-	-	-	-	-	-	-	-	-	-	-	-
CP031154.1	30422	G	DU497_00135-DU497_00140	-	-	-	-	-	-	-	-	-	-	-	-	-	-	-	-	-	A	-	-	-	-	-	-	-	-	-	-	-	-
CP031154.1	30437	A	DU497_00135-DU497_00140	-	-	-	-	-	-	-	-	-	-	-	-	-	-	-	-	-	G	-	-	-	-	-	-	-	-	-	-	-	-
CP031154.1	30503	G	DU497_00140	-	-	-	-	-	-	-	-	-	-	-	-	-	-	-	-	-	A	-	-	-	-	-	-	-	-	-	-	-	-
CP031154.1	30731	T	DU497_00140	-	-	-	-	-	-	-	-	-	-	G	-	-	-	-	-	-	-	-	-	-	-	-	-	-	-	-	-	-	-
CP031154.1	30732	T	DU497_00140	-	-	-	-	-	-	-	-	-	-	C	-	-	-	-	-	-	-	-	-	-	-	-	-	-	-	-	-	-	-
CP031154.1	30741	C	DU497_00140	-	-	-	-	-	-	-	-	-	-	T	-	-	-	-	-	-	-	-	-	-	-	-	-	-	-	-	-	-	-
CP031154.1	30743	C	DU497_00140	-	-	-	-	-	-	-	-	-	-	T	-	-	-	-	-	-	-	-	-	-	-	-	-	-	-	-	-	-	-
CP031154.1	30745	G	DU497_00140	-	-	-	-	-	-	-	-	-	-	A	-	-	-	-	-	-	-	-	-	-	-	-	-	-	-	-	-	-	-
CP031154.1	30783	G	DU497_00140	-	-	-	-	-	-	-	-	-	-	A	-	-	-	-	-	-	-	-	-	-	-	-	-	-	-	-	-	-	-
CP031154.1	30789	G	DU497_00140	-	-	-	-	-	-	-	-	-	-	T	-	-	-	-	-	-	-	-	-	-	-	-	-	-	-	-	-	-	-
CP031154.1	33780	C	DU497_00170	-	-	-	-	-	-	-	-	-	-	-	-	-	-	-	-	-	-	-	-	T	-	-	-	-	-	-	-	-	-
CP031154.1	36720	C	DU497_00180	-	-	-	-	-	-	-	-	-	-	-	-	-	-	A	A	-	-	-	-	-	-	-	-	-	-	-	-	-	-
CP031154.1	41131	G	DU497_00195	-	-	-	A	-	-	-	-	-	-	-	-	-	-	-	-	-	-	-	-	-	-	-	-	-	-	-	-	-	-
CP031154.1	44820	T	DU497_00210	-	-	-	-	-	-	-	-	-	-	-	-	-	-	-	-	-	-	-	-	-	-	-	-	C	-	-	-	-	-
CP031154.1	46149	T	DU497_00225	-	-	-	-	-	-	-	-	-	-	-	-	-	-	-	-	-	-	-	-	-	-	-	-	C	-	-	-	-	-
CP031154.1	48664	G	DU497_00235	-	A	-	-	-	-	-	-	-	-	-	-	-	-	-	-	-	-	-	-	-	-	-	-	-	-	-	-	-	-
CP031154.1	52088	C	DU497_00255	-	T	-	-	-	-	-	-	-	-	-	-	-	-	-	-	-	-	-	-	-	-	-	-	-	-	-	-	-	-
CP031154.1	53188	A	DU497_00255	-	-	-	G	-	-	-	-	-	-	-	-	-	-	-	-	-	-	-	-	-	-	-	-	-	-	-	-	-	-
CP031154.1	53245	G	DU497_00255	-	-	-	-	-	-	-	-	-	-	-	-	-	-	-	-	-	-	-	-	-	-	-	A	-	-	A	-	-	-
CP031154.1	54306	G	DU497_00260	-	-	-	-	-	-	-	-	-	-	-	-	-	-	-	-	-	-	-	-	-	-	-	-	C	-	-	-	-	-
CP031154.1	57437	T	DU497_00265	-	-	-	-	-	-	-	-	-	-	-	-	-	-	-	-	-	-	-	-	-	C	-	-	-	-	-	-	-	-
CP031154.1	59760	G	DU497_00280	-	-	-	-	-	-	-	-	-	-	C	-	-	-	-	-	-	-	-	-	-	-	-	-	-	-	-	-	-	-
CP031154.1	59763	G	DU497_00280	-	-	-	-	-	-	-	-	-	-	A	-	-	-	-	-	-	-	-	-	-	-	-	-	-	-	-	-	-	-
CP031154.1	59764	A	DU497_00280	-	-	-	-	-	-	-	-	-	-	T	-	-	-	-	-	-	-	-	-	-	-	-	-	-	-	-	-	-	-
CP031154.1	59765	A	DU497_00280	-	-	-	-	-	-	-	-	-	-	G	-	-	-	-	-	-	-	-	-	-	-	-	-	-	-	-	-	-	-
CP031154.1	59850	C	DU497_00280	-	-	-	-	-	-	-	-	-	-	T	-	-	-	-	-	-	T	-	-	-	-	-	-	-	-	-	-	-	-
CP031154.1	59868	G	DU497_00280	-	-	-	-	-	-	-	-	-	-	A	-	-	-	-	-	-	-	-	-	-	-	-	-	-	-	-	-	-	-
CP031154.1	59886	A	DU497_00280	-	-	-	-	-	-	-	-	-	-	G	-	-	-	-	-	-	G	-	-	-	-	-	-	-	-	-	-	-	-
CP031154.1	60384	T	DU497_00285	-	-	-	-	-	-	-	-	-	-	C	-	-	-	-	-	-	-	-	-	-	-	-	-	-	-	-	-	-	-
CP031154.1	60410	G	DU497_00285	-	-	-	-	-	-	-	-	-	-	A	-	-	-	-	-	-	-	-	-	-	-	-	-	-	-	-	-	-	-
CP031154.1	60691	C	DU497_00285	-	-	-	-	-	-	-	-	-	-	-	-	-	-	-	-	-	T	-	-	-	-	-	-	-	-	-	-	-	-
CP031154.1	60961	T	DU497_00285	-	-	-	-	-	-	-	-	-	-	C	-	-	-	-	-	-	C	-	-	-	-	-	-	-	-	-	-	-	-
CP031154.1	61216	T	DU497_00285	-	-	-	-	-	-	-	-	-	-	C	-	-	-	-	-	-	C	-	-	-	-	-	-	-	-	-	-	-	-
CP031154.1	61904	G	DU497_00290	-	-	-	-	-	-	-	-	-	-	A	-	-	-	-	-	-	-	-	-	-	-	-	-	-	-	-	-	-	-
CP031154.1	61905	T	DU497_00290	-	-	-	-	-	-	-	-	-	-	A	-	-	-	-	-	-	-	-	-	-	-	-	-	-	-	-	-	-	-
CP031154.1	61908	G	DU497_00290	-	-	-	-	-	-	-	-	-	-	A	-	-	-	-	-	-	-	-	-	-	-	-	-	-	-	-	-	-	-
CP031154.1	61919	C	DU497_00290	-	-	-	-	-	-	-	-	-	-	G	-	-	-	-	-	-	-	-	-	-	-	-	-	-	-	-	-	-	-
CP031154.1	62019	A	DU497_00290	-	-	-	-	-	-	-	-	-	-	-	-	-	-	-	-	-	C	-	-	-	-	-	-	-	-	-	-	-	-
CP031154.1	62024	C	DU497_00290	-	-	-	-	-	-	-	-	-	-	T	-	-	-	-	-	-	-	-	-	-	-	-	-	-	-	-	-	-	-
CP031154.1	62408	C	DU497_00290	-	-	-	-	-	-	-	-	-	-	T	-	-	-	-	-	-	-	-	-	-	-	-	-	-	-	-	-	-	-
CP031154.1	62540	C	DU497_00290	-	-	-	-	-	-	-	-	-	-	-	-	-	-	-	-	-	T	-	-	-	-	-	-	-	-	-	-	-	-
CP031154.1	62558	A	DU497_00290	-	-	-	-	-	-	-	-	-	-	-	-	-	-	-	-	-	G	-	-	-	-	-	-	-	-	-	-	-	-
CP031154.1	62561	T	DU497_00290	-	-	-	-	-	-	-	-	-	-	-	-	-	-	-	-	-	C	-	-	-	-	-	-	-	-	-	-	-	-
CP031154.1	62574	C	DU497_00290	-	-	-	-	-	-	-	-	-	-	T	-	-	-	-	-	-	T	-	-	-	-	-	-	-	-	-	-	-	-
CP031154.1	62591	G	DU497_00290	-	-	-	-	-	-	-	-	-	-	-	-	-	-	-	-	-	C	-	-	-	-	-	-	-	-	-	-	-	-
CP031154.1	62597	T	DU497_00290	-	-	-	-	-	-	-	-	-	-	-	-	-	-	-	-	-	C	-	-	-	-	-	-	-	-	-	-	-	-
CP031154.1	62645	T	DU497_00290	-	-	-	-	-	-	-	-	-	-	-	-	-	-	-	-	-	C	-	-	-	-	-	-	-	-	-	-	-	-
CP031154.1	62654	T	DU497_00290	-	-	-	-	-	-	-	-	-	-	-	-	-	-	-	-	-	C	-	-	-	-	-	-	-	-	-	-	-	-
CP031154.1	62666	G	DU497_00290	-	-	-	-	-	-	-	-	-	-	-	-	-	-	-	-	-	A	-	-	-	-	-	-	-	-	-	-	-	-
CP031154.1	62698	C	DU497_00290	-	-	-	-	-	-	-	-	-	-	-	-	-	-	-	-	-	T	-	-	-	-	-	-	-	-	-	-	-	-
CP031154.1	62773	G	DU497_00295	-	-	-	-	-	-	-	-	-	-	-	-	-	-	-	-	-	A	-	-	-	-	-	-	-	-	-	-	-	-
CP031154.1	62775	G	DU497_00295	-	-	-	-	-	-	-	-	-	-	-	-	-	-	-	-	-	A	-	-	-	-	-	-	-	-	-	-	-	-
CP031154.1	62782	G	DU497_00295	-	-	-	-	-	-	-	-	-	-	A	-	-	-	-	-	-	-	-	-	-	-	-	-	-	-	-	-	-	-
CP031154.1	62785	A	DU497_00295	-	-	-	-	-	-	-	-	-	-	-	-	-	-	-	-	-	G	-	-	-	-	-	-	-	-	-	-	-	-
CP031154.1	62790	A	DU497_00295	-	-	-	-	-	-	-	-	-	-	-	-	-	-	-	-	-	G	-	-	-	-	-	-	-	-	-	-	-	-
CP031154.1	62792	C	DU497_00295	-	-	-	-	-	-	-	-	-	-	-	-	-	-	-	-	-	A	-	-	-	-	-	-	-	-	-	-	-	-
CP031154.1	62833	C	DU497_00295	-	-	-	-	-	-	-	-	-	-	T	-	-	-	-	-	-	T	-	-	-	-	-	-	-	-	-	-	-	-
CP031154.1	63352	A	DU497_00295	-	-	-	-	-	-	-	-	-	-	G	-	-	-	-	-	-	G	-	-	-	-	-	-	-	-	-	-	-	-
CP031154.1	63356	A	DU497_00295	-	-	-	-	-	-	-	-	-	-	G	-	-	-	-	-	-	-	-	-	-	-	-	-	-	-	-	-	-	-
CP031154.1	63607	C	DU497_00295	-	-	-	-	-	-	-	-	-	-	-	-	-	-	-	-	-	T	-	-	-	-	-	-	-	-	-	-	-	-
CP031154.1	63670	C	DU497_00295	-	-	-	-	-	-	-	-	-	-	-	-	-	-	-	-	-	T	-	-	-	-	-	-	-	-	-	-	-	-
CP031154.1	63692	A	DU497_00295	-	-	-	-	-	-	-	-	-	-	-	-	-	-	-	-	-	G	-	-	-	-	-	-	-	-	-	-	-	-
CP031154.1	63747	C	DU497_00295	-	-	-	-	-	-	-	-	-	-	T	-	-	-	-	-	-	-	-	-	-	-	-	-	-	-	-	-	-	-
CP031154.1	63789	C	DU497_00295	-	-	-	-	-	-	-	-	-	-	-	-	-	-	-	-	-	A	-	-	-	-	-	-	-	-	-	-	-	-
CP031154.1	63793	G	DU497_00295	-	-	-	-	-	-	-	-	-	-	-	-	-	-	-	-	-	A	-	-	-	-	-	-	-	-	-	-	-	-
CP031154.1	63799	T	DU497_00295	-	-	-	-	-	-	-	-	-	-	-	-	-	-	-	-	-	G	-	-	-	-	-	-	-	-	-	-	-	-
CP031154.1	63859	C	DU497_00295	-	-	-	-	-	-	-	-	-	-	G	-	-	-	-	-	-	G	-	-	-	-	-	-	-	-	-	-	-	-
CP031154.1	64069	G	DU497_00300	-	-	-	-	-	-	-	-	-	-	A	-	-	-	-	-	-	A	-	-	-	-	-	-	-	-	-	-	-	-
CP031154.1	64094	A	DU497_00300	-	-	-	-	-	-	-	-	-	-	C	-	-	-	-	-	-	C	-	-	-	-	-	-	-	-	-	-	-	-
CP031154.1	64393	C	DU497_00305	-	-	-	-	-	-	-	-	-	-	-	-	-	-	-	-	-	G	-	-	-	-	-	-	-	-	-	-	-	-
CP031154.1	64396	C	DU497_00305	-	-	-	-	-	-	-	-	-	-	-	-	-	-	-	-	-	G	-	-	-	-	-	-	-	-	-	-	-	-
CP031154.1	64398	C	DU497_00305	-	-	-	-	-	-	-	-	-	-	-	-	-	-	-	-	-	T	-	-	-	-	-	-	-	-	-	-	-	-
CP031154.1	64450	C	DU497_00305	-	-	-	-	-	-	-	-	-	-	-	-	-	-	-	-	-	G	-	-	-	-	-	-	-	-	-	-	-	-
CP031154.1	64459	G	DU497_00305	-	-	-	-	-	-	-	-	-	-	-	-	-	-	-	-	-	A	-	-	-	-	-	-	-	-	-	-	-	-
CP031154.1	64462	A	DU497_00305	-	-	-	-	-	-	-	-	-	-	-	-	-	-	-	-	-	C	-	-	-	-	-	-	-	-	-	-	-	-
CP031154.1	64795	A	DU497_00305	-	-	-	-	-	-	-	-	-	-	G	-	-	-	-	-	-	G	-	-	-	-	-	-	-	-	-	-	-	-
CP031154.1	64839	G	DU497_00305	-	-	-	-	-	-	-	-	-	-	-	-	-	-	-	-	-	A	-	-	-	-	-	-	-	-	-	-	-	-
CP031154.1	64851	C	DU497_00305	-	-	-	-	-	-	-	-	-	-	-	-	-	-	-	-	-	G	-	-	-	-	-	-	-	-	-	-	-	-
CP031154.1	64878	G	DU497_00305	-	-	-	-	-	-	-	-	-	-	-	-	-	-	-	-	-	C	-	-	-	-	-	-	-	-	-	-	-	-
CP031154.1	64956	T	DU497_00305	-	-	-	-	-	-	-	-	-	-	-	-	-	-	-	-	-	C	-	-	-	-	-	-	-	-	-	-	-	-
CP031154.1	65007	C	DU497_00305	-	-	-	-	-	-	-	-	-	-	-	-	-	-	-	-	-	G	-	-	-	-	-	-	-	-	-	-	-	-
CP031154.1	65045	A	DU497_00305	-	-	-	-	-	-	-	-	-	-	-	-	-	-	-	-	-	T	-	-	-	-	-	-	-	-	-	-	-	-
CP031154.1	65056	A	DU497_00305	-	-	-	-	-	-	-	-	-	-	-	-	-	-	-	-	-	G	-	-	-	-	-	-	-	-	-	-	-	-
CP031154.1	65373	G	DU497_00310	-	-	-	-	-	-	-	-	-	-	-	-	-	-	-	-	-	A	-	-	-	-	-	-	-	-	-	-	-	-
CP031154.1	65375	T	DU497_00310	-	-	-	-	-	-	-	-	-	-	-	-	-	-	-	-	-	A	-	-	-	-	-	-	-	-	-	-	-	-
CP031154.1	65424	A	DU497_00310	-	-	-	-	-	-	-	-	-	-	-	-	-	-	-	-	-	G	-	-	-	-	-	-	-	-	-	-	-	-
CP031154.1	65427	G	DU497_00310	-	-	-	-	-	-	-	-	-	-	-	-	-	-	-	-	-	A	-	-	-	-	-	-	-	-	-	-	-	-
CP031154.1	65429	G	DU497_00310	-	-	-	-	-	-	-	-	-	-	-	-	-	-	-	-	-	A	-	-	-	-	-	-	-	-	-	-	-	-
CP031154.1	65430	G	DU497_00310	-	-	-	-	-	-	-	-	-	-	-	-	-	-	-	-	-	A	-	-	-	-	-	-	-	-	-	-	-	-
CP031154.1	65438	T	DU497_00310	-	-	-	-	-	-	-	-	-	-	-	-	-	-	-	-	-	C	-	-	-	-	-	-	-	-	-	-	-	-
CP031154.1	65838	A	DU497_00315	-	-	-	-	-	-	-	-	-	-	G	-	-	-	-	-	-	-	-	-	-	-	-	-	-	-	-	-	-	-
CP031154.1	65934	C	DU497_00315	-	-	-	-	-	-	-	-	-	-	T	-	-	-	-	-	-	-	-	-	-	-	-	-	-	-	-	-	-	-
CP031154.1	65937	C	DU497_00315	-	-	-	-	-	-	-	-	-	-	G	-	-	-	-	-	-	-	-	-	-	-	-	-	-	-	-	-	-	-
CP031154.1	66183	T	DU497_00315	-	-	-	-	-	-	-	-	-	-	C	-	-	-	-	-	-	C	-	-	-	-	-	-	-	-	-	-	-	-
CP031154.1	66776	G	DU497_00315	-	-	-	-	-	-	-	-	-	-	-	-	-	-	-	-	-	A	-	-	-	-	-	-	-	-	-	-	-	-
CP031154.1	66819	C	DU497_00315	-	-	-	-	-	-	-	-	-	-	-	-	-	-	-	-	-	T	-	-	-	-	-	-	-	-	-	-	-	-
CP031154.1	66923	C	DU497_00320	-	-	-	-	-	-	-	-	-	-	T	-	-	-	-	-	-	-	-	-	-	-	-	-	-	-	-	-	-	-
CP031154.1	66931	A	DU497_00320	-	-	-	-	-	-	-	-	-	-	-	-	-	-	-	-	-	G	-	-	-	-	-	-	-	-	-	-	-	-
CP031154.1	67199	T	DU497_00320	-	-	-	-	-	-	-	-	-	-	-	-	-	-	-	-	-	C	-	-	-	-	-	-	-	-	-	-	-	-
CP031154.1	67401	C	DU497_00320	-	-	-	-	-	-	-	-	-	-	-	-	-	-	-	-	-	T	-	-	-	-	-	-	-	-	-	-	-	-
CP031154.1	67446	C	DU497_00320	-	-	-	-	-	-	-	-	-	-	-	-	-	-	-	-	-	T	-	-	-	-	-	-	-	-	-	-	-	-
CP031154.1	67494	G	DU497_00320	-	-	-	-	-	-	-	-	-	-	T	-	-	-	-	-	-	-	-	-	-	-	-	-	-	-	-	-	-	-
CP031154.1	67496	A	DU497_00320	-	-	-	-	-	-	-	-	-	-	G	-	-	-	-	-	-	-	-	-	-	-	-	-	-	-	-	-	-	-
CP031154.1	67556	C	DU497_00320	-	-	-	-	-	-	-	-	-	-	A	-	-	-	-	-	-	-	-	-	-	-	-	-	-	-	-	-	-	-
CP031154.1	67759	T	DU497_00320	-	-	-	-	-	-	-	-	-	-	C	-	-	-	-	-	-	-	-	-	-	-	-	-	-	-	-	-	-	-
CP031154.1	67843	G	DU497_00320	-	-	-	-	-	-	-	-	-	-	T	-	-	-	-	-	-	-	-	-	-	-	-	-	-	-	-	-	-	-
CP031154.1	68119	G	DU497_00320	-	-	-	-	-	-	-	-	-	-	-	-	-	-	-	-	-	C	-	-	-	-	-	-	-	-	-	-	-	-
CP031154.1	68166	C	DU497_00320	-	-	-	-	-	-	-	-	-	-	T	-	-	-	-	-	-	-	-	-	-	-	-	-	-	-	-	-	-	-
CP031154.1	68202	A	DU497_00320	-	-	-	-	-	-	-	-	-	-	G	-	-	-	-	-	-	-	-	-	-	-	-	-	-	-	-	-	-	-
CP031154.1	68368	C	DU497_00320	-	-	-	-	-	-	-	-	-	-	T	-	-	-	-	-	-	-	-	-	-	-	-	-	-	-	-	-	-	-
CP031154.1	68374	T	DU497_00320	-	-	-	-	-	-	-	-	-	-	G	-	-	-	-	-	-	-	-	-	-	-	-	-	-	-	-	-	-	-
CP031154.1	68450	G	DU497_00320	-	-	-	-	-	-	-	-	-	-	A	-	-	-	-	-	-	-	-	-	-	-	-	-	-	-	-	-	-	-
CP031154.1	68464	C	DU497_00320	-	-	-	-	-	-	-	-	-	-	T	-	-	-	-	-	-	-	-	-	-	-	-	-	-	-	-	-	-	-
CP031154.1	68478	T	DU497_00320	-	-	-	-	-	-	-	-	-	-	C	-	-	-	-	-	-	-	-	-	-	-	-	-	-	-	-	-	-	-
CP031154.1	68507	G	DU497_00320	-	-	-	-	-	-	-	-	-	-	A	-	-	-	-	-	-	-	-	-	-	-	-	-	-	-	-	-	-	-
CP031154.1	68596	A	DU497_00320-DU497_00325	-	-	-	-	-	-	-	-	-	-	G	-	-	-	-	-	-	G	-	-	-	-	-	-	-	-	-	-	-	-
CP031154.1	68873	T	DU497_00325	-	-	-	-	-	-	-	-	-	-	C	-	-	-	-	-	-	C	-	-	-	-	-	-	-	-	-	-	-	-
CP031154.1	69137	T	DU497_00325	-	-	-	-	-	-	-	-	-	-	-	-	-	-	-	-	-	C	-	-	-	-	-	-	-	-	-	-	-	-
CP031154.1	69161	T	DU497_00325	-	-	-	-	-	-	-	-	-	-	C	-	-	-	-	-	-	-	-	-	-	-	-	-	-	-	-	-	-	-
CP031154.1	69251	A	DU497_00325	-	-	-	-	-	-	-	-	-	-	G	-	-	-	-	-	-	G	-	-	-	-	-	-	-	-	-	-	-	-
CP031154.1	69626	A	DU497_00325	-	-	-	-	-	-	-	-	-	-	G	-	-	-	-	-	-	-	-	-	-	-	-	-	-	-	-	-	-	-
CP031154.1	69764	A	DU497_00325	-	-	-	-	-	-	-	-	-	-	G	-	-	-	-	-	-	-	-	-	-	-	-	-	-	-	-	-	-	-
CP031154.1	69783	A	DU497_00325	-	-	-	-	-	-	-	-	-	-	G	-	-	-	-	-	-	-	-	-	-	-	-	-	-	-	-	-	-	-
CP031154.1	70037	G	DU497_00325	-	-	-	-	-	-	-	-	-	-	T	-	-	-	-	-	-	-	-	-	-	-	-	-	-	-	-	-	-	-
CP031154.1	70385	T	DU497_00330	-	-	-	-	-	-	-	-	-	-	-	-	-	-	-	-	-	C	-	-	-	-	-	-	-	-	-	-	-	-
CP031154.1	70434	T	DU497_00330	-	-	-	-	-	-	-	-	-	-	C	-	-	-	-	-	-	-	-	-	-	-	-	-	-	-	-	-	-	-
CP031154.1	70704	C	DU497_00330	-	-	-	-	-	-	-	-	-	-	-	-	-	-	-	-	-	A	-	-	-	-	-	-	-	-	-	-	-	-
CP031154.1	71025	G	DU497_00330	-	-	-	-	-	-	-	-	-	-	-	-	-	-	-	-	-	A	-	-	-	-	-	-	-	-	-	-	-	-
CP031154.1	71079	C	DU497_00330	-	-	-	-	-	-	-	-	-	-	-	-	-	-	-	-	-	T	-	-	-	-	-	-	-	-	-	-	-	-
CP031154.1	71239	G	DU497_00330-DU497_00335	-	-	-	-	-	-	-	-	-	-	A	-	-	-	-	-	-	A	-	-	-	-	-	-	-	-	-	-	-	-
CP031154.1	71307	T	DU497_00335	-	-	-	-	-	-	-	-	-	-	-	-	-	-	-	-	-	C	-	-	-	-	-	-	-	-	-	-	-	-
CP031154.1	71795	T	DU497_00335	-	-	-	-	-	-	-	-	-	-	C	-	-	-	-	-	-	C	-	-	-	-	-	-	-	-	-	-	-	-
CP031154.1	71864	G	DU497_00335	-	-	-	-	-	-	-	-	-	-	C	-	-	-	-	-	-	C	-	-	-	-	-	-	-	-	-	-	-	-
CP031154.1	71870	G	DU497_00335	-	-	-	-	-	-	-	-	-	-	C	-	-	-	-	-	-	C	-	-	-	-	-	-	-	-	-	-	-	-
CP031154.1	71873	C	DU497_00335	-	-	-	-	-	-	-	-	-	-	T	-	-	-	-	-	-	T	-	-	-	-	-	-	-	-	-	-	-	-
CP031154.1	71885	T	DU497_00335	-	-	-	-	-	-	-	-	-	-	-	-	-	-	-	-	-	C	-	-	-	-	-	-	-	-	-	-	-	-
CP031154.1	71909	C	DU497_00335	-	-	-	-	-	-	-	-	-	-	-	-	-	-	-	-	-	T	-	-	-	-	-	-	-	-	-	-	-	-
CP031154.1	71918	C	DU497_00335	-	-	-	-	-	-	-	-	-	-	-	-	-	-	-	-	-	T	-	-	-	-	-	-	-	-	-	-	-	-
CP031154.1	71924	C	DU497_00335	-	-	-	-	-	-	-	-	-	-	-	-	-	-	-	-	-	T	-	-	-	-	-	-	-	-	-	-	-	-
CP031154.1	71948	C	DU497_00335	-	-	-	-	-	-	-	-	-	-	-	-	-	-	-	-	-	G	-	-	-	-	-	-	-	-	-	-	-	-
CP031154.1	71969	G	DU497_00335	-	-	-	-	-	-	-	-	-	-	-	-	-	-	-	-	-	A	-	-	-	-	-	-	-	-	-	-	-	-
CP031154.1	71981	A	DU497_00335	-	-	-	-	-	-	-	-	-	-	-	-	-	-	-	-	-	G	-	-	-	-	-	-	-	-	-	-	-	-
CP031154.1	72054	A	DU497_00335	-	-	-	-	-	-	-	-	-	-	G	-	-	-	-	-	-	G	-	-	-	-	-	-	-	-	-	-	-	-
CP031154.1	72122	T	DU497_00335	-	-	-	-	-	-	-	-	-	-	-	-	-	-	-	-	-	C	-	-	-	-	-	-	-	-	-	-	-	-
CP031154.1	72125	T	DU497_00335	-	-	-	-	-	-	-	-	-	-	-	-	-	-	-	-	-	C	-	-	-	-	-	-	-	-	-	-	-	-
CP031154.1	72143	T	DU497_00335	-	-	-	-	-	-	-	-	-	-	-	-	-	-	-	-	-	G	-	-	-	-	-	-	-	-	-	-	-	-
CP031154.1	72242	C	DU497_00335	-	-	-	-	-	-	-	-	-	-	A	-	-	-	-	-	-	-	-	-	-	-	-	-	-	-	-	-	-	-
CP031154.1	72858	G	DU497_00335	-	-	-	-	-	-	-	-	-	-	A	-	-	-	-	-	-	-	-	-	-	-	-	-	-	-	-	-	-	-
CP031154.1	73032	T	DU497_00340	-	-	-	-	-	-	-	-	-	-	-	-	-	-	-	-	-	G	-	-	-	-	-	-	-	-	-	-	-	-
CP031154.1	73320	A	DU497_00340	-	-	-	-	-	-	-	-	-	-	G	-	-	-	-	-	-	G	-	-	-	-	-	-	-	-	-	-	-	-
CP031154.1	73952	A	DU497_00340	-	-	-	-	-	-	-	-	-	-	G	-	-	-	-	-	-	-	-	-	-	-	-	-	-	-	-	-	-	-
CP031154.1	74093	A	DU497_00345	-	-	-	-	-	-	-	-	-	-	G	-	-	-	-	-	-	-	-	-	-	-	-	-	-	-	-	-	-	-
CP031154.1	74894	T	DU497_00345	-	-	-	-	-	-	-	-	-	-	G	-	-	-	-	-	-	G	-	-	-	-	-	-	-	-	-	-	-	-
CP031154.1	74906	T	DU497_00345	-	-	-	-	-	-	-	-	-	-	C	-	-	-	-	-	-	C	-	-	-	-	-	-	-	-	-	-	-	-
CP031154.1	75603	T	DU497_00345	-	-	-	-	-	-	-	-	-	-	-	-	-	-	-	-	-	-	-	-	-	-	-	-	C	-	-	-	-	-
CP031154.1	75629	T	DU497_00345	-	-	-	-	-	-	-	-	-	-	C	-	-	-	-	-	-	C	-	-	-	-	-	-	-	-	-	-	-	-
CP031154.1	75915	T	DU497_00345	-	-	-	-	-	-	-	-	-	-	-	-	-	-	-	-	-	C	-	-	-	-	-	-	-	-	-	-	-	-
CP031154.1	76078	T	DU497_00345	-	-	-	-	-	-	-	-	-	-	-	-	-	-	-	-	-	C	-	-	-	-	-	-	-	-	-	-	-	-
CP031154.1	76134	A	DU497_00345	-	-	-	-	-	-	-	-	-	-	-	-	-	-	-	-	-	-	-	-	-	G	-	-	-	-	-	-	-	-
CP031154.1	76240	C	DU497_00345	-	-	-	-	-	-	-	-	-	-	-	-	-	-	-	-	-	T	-	-	-	-	-	-	-	-	-	-	-	-
CP031154.1	76956	G	DU497_00345	-	-	-	-	-	-	-	-	-	-	A	-	-	-	-	-	-	-	-	-	-	-	-	-	-	-	-	-	-	-
CP031154.1	77075	C	DU497_00350	-	-	-	-	-	-	-	-	-	-	-	-	-	-	-	-	-	A	-	-	-	-	-	-	-	-	-	-	-	-
CP031154.1	77076	G	DU497_00350	-	-	-	-	-	-	-	-	-	-	-	-	-	-	-	-	-	A	-	-	-	-	-	-	-	-	-	-	-	-
CP031154.1	77102	G	DU497_00350	-	-	-	-	-	-	-	-	-	-	-	-	-	-	-	-	-	A	-	-	-	-	-	-	-	-	-	-	-	-
CP031154.1	77219	G	DU497_00350	-	-	-	-	-	-	-	-	-	-	-	-	-	-	-	-	-	A	-	-	-	-	-	-	-	-	-	-	-	-
CP031154.1	77239	G	DU497_00350	-	-	-	-	-	-	-	-	-	-	-	-	-	-	-	-	-	A	-	-	-	-	-	-	-	-	-	-	-	-
CP031154.1	77274	G	DU497_00350	-	-	-	-	-	-	-	-	-	-	-	-	-	-	-	-	-	A	-	-	-	-	-	-	-	-	-	-	-	-
CP031154.1	77318	C	DU497_00350	-	-	-	-	-	-	-	-	-	-	-	-	-	-	-	-	-	G	-	-	-	-	-	-	-	-	-	-	-	-
CP031154.1	77324	C	DU497_00350	-	-	-	-	-	-	-	-	-	-	-	-	-	-	-	-	-	G	-	-	-	-	-	-	-	-	-	-	-	-
CP031154.1	77336	T	DU497_00350	-	-	-	-	-	-	-	-	-	-	-	-	-	-	-	-	-	C	-	-	-	-	-	-	-	-	-	-	-	-
CP031154.1	77390	T	DU497_00350	-	-	-	-	-	-	-	-	-	-	-	-	-	-	-	-	-	C	-	-	-	-	-	-	-	-	-	-	-	-
CP031154.1	77435	T	DU497_00350	-	-	-	-	-	-	-	-	-	-	-	-	-	-	-	-	-	C	-	-	-	-	-	-	-	-	-	-	-	-
CP031154.1	77463	G	DU497_00350	-	-	-	-	-	-	-	-	-	-	-	-	-	-	-	-	-	A	-	-	-	-	-	-	-	-	-	-	-	-
CP031154.1	77599	C	DU497_00350	-	-	-	-	-	-	-	-	-	-	-	-	-	-	-	-	-	G	-	-	-	-	-	-	-	-	-	-	-	-
CP031154.1	77729	C	DU497_00350	-	-	-	-	-	-	-	-	-	-	-	-	-	-	-	-	-	T	-	-	-	-	-	-	-	-	-	-	-	-
CP031154.1	77780	G	DU497_00350	-	-	-	-	-	-	-	-	-	-	-	-	-	-	-	-	-	A	-	-	-	-	-	-	-	-	-	-	-	-
CP031154.1	77852	A	DU497_00350	-	-	-	-	-	-	-	-	-	-	-	-	-	-	-	-	-	G	-	-	-	-	-	-	-	-	-	-	-	-
CP031154.1	77864	G	DU497_00350	-	-	-	-	-	-	-	-	-	-	-	-	-	-	-	-	-	A	-	-	-	-	-	-	-	-	-	-	-	-
CP031154.1	77876	A	DU497_00350	-	-	-	-	-	-	-	-	-	-	-	-	-	-	-	-	-	G	-	-	-	-	-	-	-	-	-	-	-	-
CP031154.1	77877	T	DU497_00350	-	-	-	-	-	-	-	-	-	-	-	-	-	-	-	-	-	C	-	-	-	-	-	-	-	-	-	-	-	-
CP031154.1	77878	C	DU497_00350	-	-	-	-	-	-	-	-	-	-	-	-	-	-	-	-	-	A	-	-	-	-	-	-	-	-	-	-	-	-
CP031154.1	77882	G	DU497_00350	-	-	-	-	-	-	-	-	-	-	-	-	-	-	-	-	-	A	-	-	-	-	-	-	-	-	-	-	-	-
CP031154.1	77885	G	DU497_00350	-	-	-	-	-	-	-	-	-	-	-	-	-	-	-	-	-	C	-	-	-	-	-	-	-	-	-	-	-	-
CP031154.1	77891	G	DU497_00350	-	-	-	-	-	-	-	-	-	-	-	-	-	-	-	-	-	C	-	-	-	-	-	-	-	-	-	-	-	-
CP031154.1	77949	T	DU497_00350	-	-	-	-	-	-	-	-	-	-	-	-	-	-	-	-	-	C	-	-	-	-	-	-	-	-	-	-	-	-
CP031154.1	78044	T	DU497_00350	-	-	-	-	-	-	-	-	-	-	C	-	-	-	-	-	-	C	-	-	-	-	-	-	-	-	-	-	-	-
CP031154.1	78128	G	DU497_00350	-	-	-	-	-	-	-	-	-	-	-	-	-	-	-	-	-	T	-	-	-	-	-	-	-	-	-	-	-	-
CP031154.1	78131	G	DU497_00350	-	-	-	-	-	-	-	-	-	-	-	-	-	-	-	-	-	T	-	-	-	-	-	-	-	-	-	-	-	-
CP031154.1	78153	C	DU497_00350	-	-	-	-	-	-	-	-	-	-	-	-	-	-	-	-	-	T	-	-	-	-	-	-	-	-	-	-	-	-
CP031154.1	78185	G	DU497_00350	-	-	-	-	-	-	-	-	-	-	-	-	-	-	-	-	-	A	-	-	-	-	-	-	-	-	-	-	-	-
CP031154.1	78236	C	DU497_00350	-	-	-	-	-	-	-	-	-	-	-	-	-	-	-	-	-	A	-	-	-	-	-	-	-	-	-	-	-	-
CP031154.1	78242	A	DU497_00350	-	-	-	-	-	-	-	-	-	-	-	-	-	-	-	-	-	G	-	-	-	-	-	-	-	-	-	-	-	-
CP031154.1	78275	A	DU497_00350	-	-	-	-	-	-	-	-	-	-	-	-	-	-	-	-	-	C	-	-	-	-	-	-	-	-	-	-	-	-
CP031154.1	78290	G	DU497_00350	-	-	-	-	-	-	-	-	-	-	-	-	-	-	-	-	-	T	-	-	-	-	-	-	-	-	-	-	-	-
CP031154.1	78341	G	DU497_00350	-	-	-	-	-	-	-	-	-	-	-	-	-	-	-	-	-	C	-	-	-	-	-	-	-	-	-	-	-	-
CP031154.1	78344	C	DU497_00350	-	-	-	-	-	-	-	-	-	-	-	-	-	-	-	-	-	G	-	-	-	-	-	-	-	-	-	-	-	-
CP031154.1	78464	T	DU497_00350	-	-	-	-	-	-	-	-	-	-	-	-	-	-	-	-	-	C	-	-	-	-	-	-	-	-	-	-	-	-
CP031154.1	79803	C	DU497_00355	G	-	-	-	-	-	-	-	-	-	-	-	-	-	-	-	-	-	-	-	-	-	-	-	-	-	-	-	-	G
CP031154.1	79972	G	DU497_00355	-	-	-	-	-	-	-	-	-	-	-	-	-	-	-	-	-	-	-	-	-	-	-	A	-	-	A	-	-	-
CP031154.1	80295	C	DU497_00355	-	-	-	-	-	-	-	-	-	-	-	-	-	-	-	-	-	-	-	-	-	-	-	-	-	-	T	-	-	-
CP031154.1	80340	T	DU497_00355	-	-	-	-	-	-	-	-	-	-	-	-	-	-	-	-	-	-	-	-	-	-	-	-	-	-	C	-	-	-
CP031154.1	80397	T	DU497_00355	-	-	-	-	-	-	-	-	-	-	-	-	-	-	-	-	-	C	-	-	-	-	-	-	-	-	-	-	-	-
CP031154.1	82475	G	DU497_00370	-	-	-	-	-	-	-	-	-	-	T	-	-	-	-	-	-	-	-	-	-	-	-	-	-	-	-	-	-	-
CP031154.1	82631	G	DU497_00370	-	-	-	-	-	-	-	-	-	-	A	-	-	-	-	-	-	-	-	-	-	-	-	-	-	-	-	-	-	-
CP031154.1	82735	G	DU497_00370	-	-	-	-	-	-	-	-	-	-	A	-	-	-	-	-	-	A	-	-	-	-	-	-	-	-	-	-	-	-
CP031154.1	82766	C	DU497_00370	-	-	-	-	-	-	-	-	-	-	-	-	-	-	-	-	-	T	-	-	-	-	-	-	-	-	-	-	-	-
CP031154.1	82788	G	DU497_00370	-	-	-	-	-	-	-	-	-	-	A	-	-	-	-	-	-	A	-	-	-	-	-	-	-	-	-	-	-	-
CP031154.1	82925	G	DU497_00370-DU497_00375	-	-	-	-	-	-	-	-	-	-	A	-	-	-	-	-	-	-	-	-	-	-	-	-	-	-	-	-	-	-
CP031154.1	85681	G	DU497_00375	-	-	-	-	-	-	-	-	-	-	A	-	-	-	-	-	-	A	-	-	-	-	-	-	-	-	-	-	-	-
CP031154.1	85804	C	DU497_00375-DU497_00380	-	-	-	-	-	-	-	-	-	-	T	-	-	-	-	-	-	-	-	-	-	-	-	-	-	-	-	-	-	-
CP031154.1	85867	C	DU497_00380	-	-	-	-	-	-	-	-	-	-	T	-	-	-	-	-	-	T	-	-	-	-	-	-	-	-	-	-	-	-
CP031154.1	86308	C	DU497_00380-DU497_00385	-	-	-	-	-	-	-	-	-	-	-	-	-	-	-	-	-	-	-	-	-	-	-	T	-	-	-	-	-	-
CP031154.1	86390	G	DU497_00380-DU497_00385	-	-	-	-	-	-	-	-	-	-	-	-	-	-	-	-	-	A	-	-	-	-	-	-	-	-	-	-	-	-
CP031154.1	87299	C	DU497_00390	-	-	-	-	-	-	-	-	-	-	T	-	-	-	-	-	-	T	-	-	-	-	-	-	-	-	-	-	-	-
CP031154.1	87404	T	DU497_00390	-	-	-	C	-	-	-	-	-	-	-	-	-	-	-	-	-	-	-	-	-	-	-	-	-	-	-	-	-	-
CP031154.1	87420	T	DU497_00390	-	-	-	-	-	-	-	-	-	-	-	-	-	-	-	-	-	C	-	-	-	-	-	-	-	-	-	-	-	-
CP031154.1	87421	C	DU497_00390	-	-	-	-	-	-	-	-	-	-	-	-	-	-	-	-	-	T	-	-	-	-	-	-	-	-	-	-	-	-
CP031154.1	87428	T	DU497_00390	-	-	-	-	-	-	-	-	-	-	-	-	-	-	-	-	-	C	-	-	-	-	-	-	-	-	-	-	-	-
CP031154.1	87478	T	DU497_00390	-	-	-	-	-	-	-	-	-	-	-	-	-	-	-	-	-	G	-	-	-	-	-	-	-	-	-	-	-	-
CP031154.1	87674	C	DU497_00390	-	-	-	-	-	-	-	-	-	-	T	-	-	-	-	-	-	-	-	-	-	-	-	-	-	-	-	-	-	-
CP031154.1	87696	C	DU497_00395	-	-	-	-	-	-	-	-	-	-	T	-	-	-	-	-	-	-	-	-	-	-	-	-	-	-	-	-	-	-
CP031154.1	87755	T	DU497_00395	-	-	-	-	-	-	-	-	-	-	-	-	-	-	-	-	-	C	-	-	-	-	-	-	-	-	-	-	-	-
CP031154.1	88313	G	DU497_00400	-	-	-	-	-	-	-	-	-	-	A	-	-	-	-	-	-	A	-	-	-	-	-	-	-	-	-	-	-	-
CP031154.1	88314	C	DU497_00400	-	-	-	-	-	-	-	-	-	-	T	-	-	-	-	-	-	T	-	-	-	-	-	-	-	-	-	-	-	-
CP031154.1	88318	T	DU497_00400	-	-	-	-	-	-	-	-	-	-	-	-	-	-	-	-	-	C	-	-	-	-	-	-	-	-	-	-	-	-
CP031154.1	88345	C	DU497_00400	-	-	-	-	-	-	-	-	-	-	T	-	-	-	-	-	-	T	-	-	-	-	-	-	-	-	-	-	-	-
CP031154.1	88349	A	DU497_00400	-	-	-	-	-	-	-	-	-	-	C	-	-	-	-	-	-	C	-	-	-	-	-	-	-	-	-	-	-	-
CP031154.1	88351	A	DU497_00400	-	-	-	-	-	-	-	-	-	-	G	-	-	-	-	-	-	G	-	-	-	-	-	-	-	-	-	-	-	-
CP031154.1	88352	T	DU497_00400	-	-	-	-	-	-	-	-	-	-	G	-	-	-	-	-	-	G	-	-	-	-	-	-	-	-	-	-	-	-
CP031154.1	88667	A	DU497_00400	-	-	-	-	-	-	-	-	-	-	G	-	-	-	-	-	-	G	-	-	-	-	-	-	-	-	-	-	-	-
CP031154.1	88992	A	DU497_00400	-	-	-	-	-	-	-	-	-	-	G	-	-	-	-	-	-	G	-	-	-	-	-	-	-	-	-	-	-	-
CP031154.1	89054	T	DU497_00400	-	-	-	-	-	-	-	-	-	-	C	-	-	-	-	-	-	C	-	-	-	-	-	-	-	-	-	-	-	-
CP031154.1	89439	C	DU497_00400	-	-	-	-	-	-	-	-	-	-	T	-	-	-	-	-	-	-	-	-	-	-	-	-	-	-	-	-	-	-
CP031154.1	89767	C	crgA	-	-	-	-	-	-	-	-	-	-	T	-	-	-	-	-	-	T	-	-	-	-	-	-	-	-	-	-	-	-
CP031154.1	90136	C	crgA	-	-	-	-	-	-	-	-	-	-	T	-	-	-	-	-	-	-	-	-	-	-	-	-	-	-	-	-	-	-
CP031154.1	90675	G	DU497_00410	-	-	-	-	-	-	-	-	-	-	A	-	-	-	-	-	-	-	-	-	-	-	-	-	-	-	-	-	-	-
CP031154.1	91021	A	DU497_00410	-	-	-	-	-	-	-	-	-	-	G	-	-	-	-	-	-	G	-	-	-	-	-	-	-	-	-	-	-	-
CP031154.1	92402	G	DU497_00415	-	-	-	-	-	-	-	-	-	-	C	-	-	-	-	-	-	C	-	-	-	-	-	-	-	-	-	-	-	-
CP031154.1	92641	G	DU497_00415	-	-	-	-	-	-	-	-	-	-	-	-	-	-	-	-	-	-	-	-	-	-	-	-	A	-	-	-	-	-
CP031154.1	92770	T	DU497_00420	-	-	-	-	-	-	-	-	-	-	C	-	-	-	-	-	-	C	-	-	-	-	-	-	-	-	-	-	-	-
CP031154.1	93637	C	DU497_00420-pknB	-	-	-	-	-	-	-	-	-	-	T	-	-	-	-	-	-	-	-	-	-	-	-	-	-	-	-	-	-	-
CP031154.1	93744	A	pknB	-	-	-	-	-	-	-	-	-	-	-	-	-	-	-	-	-	G	-	-	-	-	-	-	-	-	-	-	-	-
CP031154.1	93762	T	pknB	-	-	-	-	-	-	-	-	-	-	-	-	-	-	-	-	-	A	-	-	-	-	-	-	-	-	-	-	-	-
CP031154.1	94089	A	pknB	-	-	-	-	-	-	-	-	-	-	-	-	-	-	-	-	-	G	-	-	-	-	-	-	-	-	-	-	-	-
CP031154.1	94520	G	pknB	-	-	-	-	-	-	-	-	-	-	-	-	-	-	-	-	-	-	-	-	-	-	-	-	A	-	-	-	-	-
CP031154.1	94524	G	pknB	-	-	-	-	-	-	-	-	-	-	-	-	-	-	-	-	-	-	-	-	-	-	-	-	-	-	-	-	A	-
CP031154.1	94837	T	pknB	-	-	-	-	-	-	-	-	-	-	G	-	-	-	-	-	-	-	-	-	-	-	-	-	-	-	-	-	-	-
CP031154.1	95406	G	pknB	-	-	-	-	-	-	-	-	-	-	A	-	-	-	-	-	-	-	-	-	-	-	-	-	-	-	-	-	-	-
CP031154.1	97167	T	DU497_00435	-	-	-	-	-	-	-	-	-	-	C	-	-	-	-	-	-	C	-	-	-	-	-	-	-	-	-	-	-	-
CP031154.1	97279	T	DU497_00435	-	-	-	-	-	-	-	-	-	-	-	-	-	-	-	-	-	-	-	-	-	-	-	-	G	-	-	-	-	-
CP031154.1	97365	T	DU497_00435	-	-	-	-	-	-	-	-	-	-	C	-	-	-	-	-	-	-	-	-	-	-	-	-	-	-	-	-	-	-
CP031154.1	97582	T	DU497_00435	-	-	-	-	-	-	-	-	-	-	C	-	-	-	-	-	-	C	-	-	-	-	-	-	-	-	-	-	-	-
CP031154.1	97744	G	DU497_00435	-	-	-	-	-	-	-	-	-	-	-	-	-	-	-	-	-	-	-	-	-	-	-	-	C	-	-	-	-	-
CP031154.1	97770	C	DU497_00435	-	-	-	-	-	-	-	-	-	-	T	-	-	-	-	-	-	-	-	-	-	-	-	-	-	-	-	-	-	-
CP031154.1	97850	C	DU497_00435	-	-	-	-	-	-	-	-	-	-	T	-	-	-	-	-	-	-	-	-	-	-	-	-	-	-	-	-	-	-
CP031154.1	98079	A	DU497_00435	-	-	-	-	-	-	-	-	-	-	G	-	-	-	-	-	-	G	-	-	-	-	-	-	-	-	-	-	-	-
CP031154.1	98133	G	DU497_00435	-	-	-	-	-	-	-	-	-	-	-	-	-	-	-	-	-	A	-	-	-	-	-	-	-	-	-	-	-	-
CP031154.1	98254	C	DU497_00435	-	-	-	-	-	-	-	-	-	-	-	-	-	-	-	-	-	T	-	-	-	-	-	-	-	-	-	-	-	-
CP031154.1	98755	A	DU497_00440	-	-	-	-	-	-	-	-	-	-	C	-	-	-	-	-	-	-	-	-	-	-	-	-	-	-	-	-	-	-
CP031154.1	99262	G	DU497_00440	-	-	-	-	-	-	-	-	-	-	-	-	-	-	-	-	-	A	-	-	-	-	-	-	-	-	-	-	-	-
CP031154.1	99982	G	DU497_00440	-	-	-	-	-	-	-	-	-	-	-	-	-	-	-	-	-	T	-	-	-	-	-	-	-	-	-	-	-	-
CP031154.1	100025	C	DU497_00440	-	-	-	-	-	-	-	-	-	-	A	-	-	-	-	-	-	-	-	-	-	-	-	-	-	-	-	-	-	-
CP031154.1	100330	T	DU497_00445	-	-	-	-	-	-	-	-	-	-	-	-	-	-	-	-	-	-	-	-	-	-	-	-	C	-	-	-	-	-
CP031154.1	100413	T	DU497_00445	-	-	-	-	-	-	-	-	-	-	-	-	-	-	-	-	-	C	-	-	-	-	-	-	-	-	-	-	-	-
CP031154.1	101463	G	DU497_00445	-	-	-	-	-	-	-	-	-	-	A	-	-	-	-	-	-	A	-	-	-	-	-	-	-	-	-	-	-	-
CP031154.1	102654	A	DU497_00455	-	-	-	-	-	-	-	-	-	-	C	-	-	-	-	-	-	C	-	-	-	-	-	-	-	-	-	-	-	-
CP031154.1	103188	A	DU497_00460	-	-	-	-	-	-	-	-	-	-	-	-	-	-	-	-	-	G	-	-	-	-	-	-	-	-	-	-	-	-
CP031154.1	103757	C	DU497_00465	-	-	-	-	-	-	-	-	-	-	-	-	-	-	-	-	-	T	-	-	-	-	-	-	-	-	-	-	-	-
CP031154.1	103795	G	DU497_00465	-	-	-	-	-	-	-	-	-	-	-	-	-	-	-	-	-	A	-	-	-	-	-	-	-	-	-	-	-	-
CP031154.1	103969	T	DU497_00465	-	-	-	-	-	-	-	-	-	-	G	-	-	-	-	-	-	G	-	-	-	-	-	-	-	-	-	-	-	-
CP031154.1	104014	C	DU497_00465	-	-	-	-	-	-	-	-	-	-	-	-	-	-	-	-	-	T	-	-	-	-	-	-	-	-	-	-	-	-
CP031154.1	105270	A	DU497_00465	-	-	-	-	-	-	-	-	-	-	-	-	-	-	-	-	-	G	-	-	-	-	-	-	-	-	-	-	-	-
CP031154.1	105373	G	DU497_00465	-	-	-	-	-	-	-	-	-	-	A	-	-	-	-	-	-	-	-	-	-	-	-	-	-	-	-	-	-	-
CP031154.1	105469	C	DU497_00465	-	-	-	-	-	-	-	-	-	-	T	-	-	-	-	-	-	-	-	-	-	-	-	-	-	-	-	-	-	-
CP031154.1	105790	C	DU497_00465	-	-	-	-	-	-	-	-	-	-	T	-	-	-	-	-	-	-	-	-	-	-	-	-	-	-	-	-	-	-
CP031154.1	106108	G	DU497_00465	-	-	-	-	-	-	-	-	-	-	-	-	-	-	-	-	-	A	-	-	-	-	-	-	-	-	-	-	-	-
CP031154.1	106121	T	DU497_00465	-	-	-	-	-	-	-	-	-	-	-	-	-	-	-	-	-	G	-	-	-	-	-	-	-	-	-	-	-	-
CP031154.1	106126	T	DU497_00465	-	-	-	-	-	-	-	-	-	-	C	-	-	-	-	-	-	-	-	-	-	-	-	-	-	-	-	-	-	-
CP031154.1	106243	C	DU497_00470	-	-	-	-	-	-	-	-	-	-	-	-	-	-	T	T	-	-	-	-	-	-	-	-	-	-	-	-	-	-
CP031154.1	106564	A	DU497_00470	-	-	-	-	-	-	-	-	-	-	G	-	-	-	-	-	-	G	-	-	-	-	-	-	-	-	-	-	-	-
CP031154.1	106567	G	DU497_00470	-	-	-	-	-	-	-	-	-	-	A	-	-	-	-	-	-	A	-	-	-	-	-	-	-	-	-	-	-	-
CP031154.1	106633	C	DU497_00470	-	-	-	-	-	-	-	-	-	-	T	-	-	-	-	-	-	T	-	-	-	-	-	-	-	-	-	-	-	-
CP031154.1	107314	A	DU497_00470	-	-	-	-	-	-	-	-	-	-	-	-	-	-	-	-	-	G	-	-	-	-	-	-	-	-	-	-	-	-
CP031154.1	107766	C	DU497_00475	-	-	-	-	-	-	-	-	-	-	T	-	-	-	-	-	-	-	-	-	-	-	-	-	-	-	-	-	-	-
CP031154.1	107953	G	DU497_00475	-	-	-	-	-	-	-	-	-	-	A	-	-	-	-	-	-	-	-	-	-	-	-	-	-	-	-	-	-	-
CP031154.1	108781	C	DU497_00480	-	-	-	-	-	-	-	-	-	-	A	-	-	-	-	-	-	-	-	-	-	-	-	-	-	-	-	-	-	-
CP031154.1	109307	C	DU497_00485	-	-	-	-	-	-	-	-	-	-	T	-	-	-	-	-	-	-	-	-	-	-	-	-	-	-	-	-	-	-
CP031154.1	109338	G	DU497_00485	-	-	-	-	-	-	-	-	-	-	A	-	-	-	-	-	-	-	-	-	-	-	-	-	-	-	-	-	-	-
CP031154.1	109577	C	DU497_00485	-	-	-	-	-	-	-	-	-	-	A	-	-	-	-	-	-	-	-	-	-	-	-	-	-	-	-	-	-	-
CP031154.1	110334	C	DU497_00490	-	-	-	-	-	-	-	-	-	-	T	-	-	-	-	-	-	T	-	-	-	-	-	-	-	-	-	-	-	-
CP031154.1	110375	C	DU497_00490	-	-	-	-	-	-	-	-	-	-	-	-	-	-	-	-	-	T	-	-	-	-	-	-	-	-	-	-	-	-
CP031154.1	110555	G	DU497_00495	-	-	-	-	-	-	-	-	-	-	-	-	-	-	-	-	-	-	-	-	-	-	-	-	A	-	-	-	-	-
CP031154.1	110624	G	DU497_00495	-	-	-	-	-	-	-	-	-	-	A	-	-	-	-	-	-	A	-	-	-	-	-	-	-	-	-	-	-	-
CP031154.1	110641	T	DU497_00495	-	-	-	-	-	-	-	-	-	-	C	-	-	-	-	-	-	C	-	-	-	-	-	-	-	-	-	-	-	-
CP031154.1	110717	A	DU497_00495	-	-	-	-	-	-	-	-	-	-	-	-	-	-	-	-	-	C	-	-	-	-	-	-	-	-	-	-	-	-
CP031154.1	110754	A	DU497_00495	-	-	-	-	-	-	-	-	-	-	-	-	-	-	-	-	-	G	-	-	-	-	-	-	-	-	-	-	-	-
CP031154.1	110813	G	DU497_00495-DU497_00500	-	-	-	-	-	-	-	-	-	-	A	-	-	-	-	-	-	-	-	-	-	-	-	-	-	-	-	-	-	-
CP031154.1	110822	A	DU497_00495-DU497_00500	-	-	-	-	-	-	-	-	-	-	G	-	-	-	-	-	-	G	-	-	-	-	-	-	-	-	-	-	-	-
CP031154.1	110826	C	DU497_00495-DU497_00500	-	-	-	-	-	-	-	-	-	-	-	-	-	-	-	-	-	T	-	-	-	-	-	-	-	-	-	-	-	-
CP031154.1	110940	C	DU497_00500	-	-	-	-	-	-	-	-	-	-	A	-	-	-	-	-	-	-	-	-	-	-	-	-	-	-	-	-	-	-
CP031154.1	110957	A	DU497_00500	-	-	-	-	-	-	-	-	-	-	-	-	-	-	-	-	-	G	-	-	-	-	-	-	-	-	-	-	-	-
CP031154.1	111233	T	DU497_00500	-	-	-	-	-	-	-	-	-	-	C	-	-	-	-	-	-	C	-	-	-	-	-	-	-	-	-	-	-	-
CP031154.1	111266	T	DU497_00500	-	-	-	-	-	-	-	-	-	-	C	-	-	-	-	-	-	C	-	-	-	-	-	-	-	-	-	-	-	-
CP031154.1	111427	G	DU497_00505	-	-	-	-	-	-	-	-	-	-	A	-	-	-	-	-	-	-	-	-	-	-	-	-	-	-	-	-	-	-
CP031154.1	111446	T	DU497_00505	-	-	-	-	-	-	-	-	-	-	C	-	-	-	-	-	-	C	-	-	-	-	-	-	-	-	-	-	-	-
CP031154.1	111506	G	DU497_00505	-	-	-	-	-	-	-	-	-	-	A	-	-	-	-	-	-	A	-	-	-	-	-	-	-	-	-	-	-	-
CP031154.1	112134	T	DU497_00515	-	-	-	-	-	-	-	-	-	-	C	-	-	-	-	-	-	C	-	-	-	-	-	-	-	-	-	-	-	-
CP031154.1	113585	G	DU497_00520	-	-	-	-	-	-	-	-	-	-	-	-	-	-	-	-	-	A	-	-	-	-	-	-	-	-	-	-	-	-
CP031154.1	113763	T	DU497_00525	-	-	-	-	-	-	-	-	-	-	C	-	-	-	-	-	-	C	-	-	-	-	-	-	-	-	-	-	-	-
CP031154.1	114290	T	DU497_00525	-	-	-	-	-	-	-	-	-	-	-	-	-	-	-	-	-	C	-	-	-	-	-	-	-	-	-	-	-	-
CP031154.1	115080	C	DU497_00525	-	-	-	-	-	-	-	-	-	-	-	-	-	-	-	-	-	T	-	-	-	-	-	-	-	-	-	-	-	-
CP031154.1	116653	G	DU497_00530	-	-	-	-	-	-	-	-	-	-	T	-	-	-	-	-	-	T	-	-	-	-	-	-	-	-	-	-	-	-
CP031154.1	116962	T	DU497_00530	-	-	-	-	-	-	-	-	-	-	C	-	-	-	-	-	-	C	-	-	-	-	-	-	-	-	-	-	-	-
CP031154.1	117219	T	DU497_00530	-	-	-	-	-	-	-	-	-	-	C	-	-	-	-	-	-	-	-	-	-	-	-	-	-	-	-	-	-	-
CP031154.1	117259	T	DU497_00530	-	-	-	-	-	-	-	-	-	-	C	-	-	-	-	-	-	C	-	-	-	-	-	-	-	-	-	-	-	-
CP031154.1	117846	C	DU497_00530	-	-	-	-	-	-	-	-	-	-	-	-	-	-	-	-	-	T	-	-	-	-	-	-	-	-	-	-	-	-
CP031154.1	118752	T	DU497_00535	-	-	-	-	-	-	-	-	-	-	-	-	-	-	-	-	-	C	-	-	-	-	-	-	-	-	-	-	-	-
CP031154.1	118908	A	DU497_00535	-	-	-	-	-	-	-	-	-	-	-	-	-	-	-	-	-	G	-	-	-	-	-	-	-	-	-	-	-	-
CP031154.1	118952	T	DU497_00535-DU497_00540	-	-	-	-	-	-	-	-	-	-	-	-	-	-	-	-	-	G	-	-	-	-	-	-	-	-	-	-	-	-
CP031154.1	119052	A	DU497_00535-DU497_00540	-	-	-	-	-	-	-	-	-	-	-	-	-	-	-	-	-	G	-	-	-	-	-	-	-	-	-	-	-	-
CP031154.1	119104	G	DU497_00535-DU497_00540	-	-	-	-	-	-	-	-	-	-	-	-	-	-	-	-	-	C	-	-	-	-	-	-	-	-	-	-	-	-
CP031154.1	119359	G	DU497_00540	-	-	-	-	-	-	-	-	-	-	A	-	-	-	-	-	-	-	-	-	-	-	-	-	-	-	-	-	-	-
CP031154.1	119532	A	DU497_00540	-	-	-	-	-	-	-	-	-	-	G	-	-	-	-	-	-	G	-	-	-	-	-	-	-	-	-	-	-	-
CP031154.1	119837	A	DU497_00540	-	-	-	-	-	-	-	-	-	-	G	-	-	-	-	-	-	-	-	-	-	-	-	-	-	-	-	-	-	-
CP031154.1	120026	A	DU497_00540	-	-	-	-	-	-	-	-	-	-	-	-	-	-	-	-	-	G	-	-	-	-	-	-	-	-	-	-	-	-
CP031154.1	120564	A	DU497_00540	-	-	-	-	-	-	-	-	-	-	G	-	-	-	-	-	-	G	-	-	-	-	-	-	-	-	-	-	-	-
CP031154.1	120593	G	DU497_00540	-	-	-	-	-	-	-	-	-	-	-	-	-	-	-	-	-	A	-	-	-	-	-	-	-	-	-	-	-	-
CP031154.1	120682	G	DU497_00540	-	-	-	-	-	-	-	-	-	-	-	-	-	-	-	-	-	-	-	-	-	-	-	-	C	-	-	-	-	-
CP031154.1	121281	G	DU497_00545	-	-	-	-	-	-	-	-	-	-	T	-	-	-	-	-	-	T	-	-	-	-	-	-	-	-	-	-	-	-
CP031154.1	121740	C	DU497_00545	-	-	-	-	-	-	-	-	-	-	G	-	-	-	-	-	-	G	-	-	-	-	-	-	-	-	-	-	-	-
CP031154.1	122241	T	DU497_00545	-	-	-	-	-	-	-	-	-	-	C	-	-	-	-	-	-	C	-	-	-	-	-	-	-	-	-	-	-	-
CP031154.1	122580	C	DU497_00555	-	-	-	-	-	-	-	-	-	-	T	-	-	-	-	-	-	-	-	-	-	-	-	-	-	-	-	-	-	-
CP031154.1	123369	T	DU497_00555	-	-	-	-	-	-	-	-	-	-	C	-	-	-	-	-	-	C	-	-	-	-	-	-	-	-	-	-	-	-
CP031154.1	123469	A	DU497_00555	-	-	-	-	-	-	-	-	-	-	G	-	-	-	-	-	-	G	-	-	-	-	-	-	-	-	-	-	-	-
CP031154.1	123525	T	DU497_00555	-	-	-	-	-	-	-	-	-	-	-	-	-	-	-	-	-	C	-	-	-	-	-	-	-	-	-	-	-	-
CP031154.1	123633	C	DU497_00560	-	-	-	-	-	-	-	-	-	-	-	-	-	-	-	-	-	T	-	-	-	-	-	-	-	-	-	-	-	-
CP031154.1	123685	T	DU497_00560	-	-	-	-	-	-	-	-	-	-	-	-	-	-	-	-	-	G	-	-	-	-	-	-	-	-	-	-	-	-
CP031154.1	123745	G	DU497_00560	-	-	-	-	-	-	-	-	-	-	-	-	-	-	-	-	-	A	-	-	-	-	-	-	-	-	-	-	-	-
CP031154.1	123748	G	DU497_00560	-	-	-	-	-	-	-	-	-	-	A	-	-	-	-	-	-	A	-	-	-	-	-	-	-	-	-	-	-	-
CP031154.1	123784	A	DU497_00560	-	-	-	-	-	-	-	-	-	-	T	-	-	-	-	-	-	T	-	-	-	-	-	-	-	-	-	-	-	-
CP031154.1	123811	C	DU497_00560	-	-	-	-	-	-	-	-	-	-	T	-	-	-	-	-	-	T	-	-	-	-	-	-	-	-	-	-	-	-
CP031154.1	123877	C	DU497_00560	-	-	-	-	-	-	-	-	-	-	T	-	-	-	-	-	-	T	-	-	-	-	-	-	-	-	-	-	-	-
CP031154.1	123971	C	DU497_00560	-	-	-	-	-	-	-	-	-	-	-	-	-	-	-	-	-	T	-	-	-	-	-	-	-	-	-	-	-	-
CP031154.1	124083	T	DU497_00560	-	-	-	-	-	-	-	-	-	-	-	-	-	-	-	-	-	C	-	-	-	-	-	-	-	-	-	-	-	-
CP031154.1	125140	A	DU497_00565	-	-	-	-	-	-	-	-	-	-	G	-	-	-	-	-	-	G	-	-	-	-	-	-	-	-	-	-	-	-
CP031154.1	125158	T	DU497_00565	-	-	-	-	-	-	-	-	-	-	C	-	-	-	-	-	-	C	-	-	-	-	-	-	-	-	-	-	-	-
CP031154.1	125360	G	DU497_00565	-	-	-	-	-	-	-	-	-	-	T	-	-	-	-	-	-	-	-	-	-	-	-	-	-	-	-	-	-	-
CP031154.1	125413	C	DU497_00565	-	-	-	-	-	-	-	-	-	-	T	-	-	-	-	-	-	-	-	-	-	-	-	-	-	-	-	-	-	-
CP031154.1	125522	T	DU497_00570	-	-	-	-	-	-	-	-	-	-	C	-	-	-	-	-	-	-	-	-	-	-	-	-	-	-	-	-	-	-
CP031154.1	125999	G	DU497_00570	-	-	-	-	-	-	-	-	-	-	-	-	-	-	-	-	-	A	-	-	-	-	-	-	-	-	-	-	-	-
CP031154.1	126406	G	DU497_00570	-	-	-	-	-	-	-	-	-	-	A	-	-	-	-	-	-	-	-	-	-	-	-	-	-	-	-	-	-	-
CP031154.1	127233	C	DU497_00575	-	-	-	-	-	-	-	-	-	-	T	-	-	-	-	-	-	-	-	-	-	-	-	-	-	-	-	-	-	-
CP031154.1	127285	T	DU497_00575-DU497_00580	-	-	-	-	-	-	-	-	-	-	C	-	-	-	-	-	-	C	-	-	-	-	-	-	-	-	-	-	-	-
CP031154.1	127572	A	DU497_00580	-	-	-	-	-	-	-	-	-	-	G	-	-	-	-	-	-	-	-	-	-	-	-	-	-	-	-	-	-	-
CP031154.1	127659	G	DU497_00580	-	-	-	-	-	-	-	-	-	-	T	-	-	-	-	-	-	-	-	-	-	-	-	-	-	-	-	-	-	-
CP031154.1	127672	T	DU497_00580	-	-	-	-	-	-	-	-	-	-	-	-	-	-	-	-	-	-	-	-	-	-	-	-	C	-	-	-	-	-
CP031154.1	128312	G	DU497_00585	-	-	-	-	-	-	-	-	-	-	-	-	-	-	-	-	-	A	-	-	-	-	-	-	-	-	-	-	-	-
CP031154.1	128396	T	DU497_00585	-	-	-	-	-	-	-	-	-	-	C	-	-	-	-	-	-	-	-	-	-	-	-	-	-	-	-	-	-	-
CP031154.1	128569	G	DU497_00585-DU497_00590	-	-	-	-	-	-	-	-	-	-	A	-	-	-	-	-	-	A	-	-	-	-	-	-	-	-	-	-	-	-
CP031154.1	128822	A	DU497_00590	-	-	-	-	-	-	-	-	-	-	-	-	-	-	-	-	-	G	-	-	-	-	-	-	-	-	-	-	-	-
CP031154.1	128912	A	DU497_00590	-	-	-	-	-	-	-	-	-	-	G	-	-	-	-	-	-	-	-	-	-	-	-	-	-	-	-	-	-	-
CP031154.1	128939	G	DU497_00590	-	-	-	-	-	-	-	-	-	-	-	-	-	-	-	-	-	A	-	-	-	-	-	-	-	-	-	-	-	-
CP031154.1	128970	G	DU497_00590	-	-	-	-	-	-	-	-	-	-	A	-	-	-	-	-	-	A	-	-	-	-	-	-	-	-	-	-	-	-
CP031154.1	129053	C	DU497_00590	-	-	-	-	-	-	-	-	-	-	T	-	-	-	-	-	-	-	-	-	-	-	-	-	-	-	-	-	-	-
CP031154.1	129100	A	DU497_00590	-	-	-	-	-	-	-	-	-	-	G	-	-	-	-	-	-	-	-	-	-	-	-	-	-	-	-	-	-	-
CP031154.1	129183	T	DU497_00590	-	-	-	-	-	-	-	-	-	-	C	-	-	-	-	-	-	-	-	-	-	-	-	-	-	-	-	-	-	-
CP031154.1	129242	G	DU497_00590	-	-	-	-	-	-	-	-	-	-	A	-	-	-	-	-	-	-	-	-	-	-	-	-	-	-	-	-	-	-
CP031154.1	129654	C	DU497_00590	-	-	-	-	-	-	-	-	-	-	T	-	-	-	-	-	-	-	-	-	-	-	-	-	-	-	-	-	-	-
CP031154.1	129961	G	DU497_00595	-	-	-	-	-	-	-	-	-	-	A	-	-	-	-	-	-	A	-	-	-	-	-	-	-	-	-	-	-	-
CP031154.1	129986	G	DU497_00595	-	-	-	-	-	-	-	-	-	-	-	-	-	-	-	-	-	A	-	-	-	-	-	-	-	-	-	-	-	-
CP031154.1	129999	T	DU497_00595	-	-	-	-	-	-	-	-	-	-	-	-	-	-	-	-	-	C	-	-	-	-	-	-	-	-	-	-	-	-
CP031154.1	130112	T	DU497_00595	-	-	-	-	-	-	-	-	-	-	-	-	-	-	-	-	-	C	-	-	-	-	-	-	-	-	-	-	-	-
CP031154.1	130638	T	DU497_00595	-	-	-	-	-	-	-	-	-	-	C	-	-	-	-	-	-	-	-	-	-	-	-	-	-	-	-	-	-	-
CP031154.1	130807	C	DU497_00600	-	-	-	-	-	-	-	-	-	-	-	-	-	-	-	-	-	T	-	-	-	-	-	-	-	-	-	-	-	-
CP031154.1	131046	A	DU497_00600	-	-	-	-	-	-	-	-	-	-	G	-	-	-	-	-	-	-	-	-	-	-	-	-	-	-	-	-	-	-
CP031154.1	131927	T	DU497_00605	-	-	-	-	-	-	-	-	-	-	-	-	-	-	-	-	-	-	-	-	-	-	-	-	C	-	-	-	-	-
CP031154.1	132097	T	DU497_00605	-	-	-	-	-	-	-	-	-	-	-	-	-	-	-	-	-	-	-	-	-	-	-	-	C	-	-	-	-	-
CP031154.1	132359	G	DU497_00605	-	-	-	-	-	-	-	-	-	-	-	-	-	-	-	-	-	A	-	-	-	-	-	-	-	-	-	-	-	-
CP031154.1	132375	G	DU497_00610	-	-	-	-	-	-	-	-	-	-	T	-	-	-	-	-	-	-	-	-	-	-	-	-	-	-	-	-	-	-
CP031154.1	133042	A	DU497_00610	-	-	-	-	-	-	-	-	-	-	-	-	-	-	-	-	-	G	-	-	-	-	-	-	-	-	-	-	-	-
CP031154.1	133253	G	DU497_00610	-	-	-	-	-	-	-	-	-	-	-	-	-	-	-	-	-	C	-	-	-	-	-	-	-	-	-	-	-	-
CP031154.1	133255	A	DU497_00610	-	-	-	-	-	-	-	-	-	-	-	-	-	-	-	-	-	C	-	-	-	-	-	-	-	-	-	-	-	-
CP031154.1	133259	G	DU497_00610	-	-	-	-	-	-	-	-	-	-	-	-	-	-	-	-	-	A	-	-	-	-	-	-	-	-	-	-	-	-
CP031154.1	133262	G	DU497_00610	-	-	-	-	-	-	-	-	-	-	-	-	-	-	-	-	-	C	-	-	-	-	-	-	-	-	-	-	-	-
CP031154.1	133698	A	DU497_00615	-	-	-	-	-	-	-	-	-	-	C	-	-	-	-	-	-	C	-	-	-	-	-	-	-	-	-	-	-	-
CP031154.1	133965	A	DU497_00615	-	-	-	-	-	-	-	-	-	-	-	-	-	-	-	-	-	-	-	-	-	-	-	-	C	-	-	-	-	-
CP031154.1	133973	A	DU497_00615	-	-	-	-	-	-	-	-	-	-	-	-	-	-	-	-	-	-	-	-	-	-	-	-	G	-	-	-	-	-
CP031154.1	134176	T	DU497_00615	-	-	-	-	-	-	-	-	-	-	G	-	-	-	-	-	-	G	-	-	-	-	-	-	-	-	-	-	-	-
CP031154.1	134773	T	DU497_00625	-	-	-	-	-	-	-	-	-	-	C	-	-	-	-	-	-	C	-	-	-	-	-	-	-	-	-	-	-	-
CP031154.1	135052	C	DU497_00625	-	-	-	-	-	-	-	-	-	-	T	-	-	-	-	-	-	T	-	-	-	-	-	-	-	-	-	-	-	-
CP031154.1	135155	C	DU497_00625	-	-	-	-	-	-	-	-	-	-	-	-	-	-	-	-	-	-	-	-	-	-	-	-	G	-	-	-	-	-
CP031154.1	135384	T	DU497_00625	-	-	-	-	-	-	-	-	-	-	-	-	-	-	-	-	-	-	-	-	-	-	-	-	C	-	-	-	-	-
CP031154.1	135649	C	DU497_00625	-	-	-	-	-	-	-	-	-	-	G	-	-	-	-	-	-	G	-	-	-	-	-	-	-	-	-	-	-	-
CP031154.1	136051	T	DU497_00630	-	-	-	-	-	-	-	-	-	-	A	-	-	-	-	-	-	A	-	-	-	-	-	-	-	-	-	-	-	-
CP031154.1	137006	C	DU497_00640	-	-	-	-	-	-	-	-	-	-	T	-	-	-	-	-	-	T	-	-	-	-	-	-	-	-	-	-	-	-
CP031154.1	137671	T	DU497_00645	-	-	-	-	-	-	-	-	-	-	-	-	-	-	-	-	-	C	-	-	-	-	-	-	-	-	-	-	-	-
CP031154.1	137672	G	DU497_00645	-	-	-	-	-	-	-	-	-	-	-	-	-	-	-	-	-	A	-	-	-	-	-	-	-	-	-	-	-	-
CP031154.1	137704	T	DU497_00645	-	-	-	-	-	-	-	-	-	-	-	-	-	-	-	-	-	C	-	-	-	-	-	-	-	-	-	-	-	-
CP031154.1	137780	A	DU497_00645	-	-	-	-	-	-	-	-	-	-	-	-	-	-	-	-	-	G	-	-	-	-	-	-	-	-	-	-	-	-
CP031154.1	137806	G	DU497_00645	-	-	-	-	-	-	-	-	-	-	A	-	-	-	-	-	-	-	-	-	-	-	-	-	-	-	-	-	-	-
CP031154.1	137809	A	DU497_00645	-	-	-	-	-	-	-	-	-	-	-	-	-	-	-	-	-	G	-	-	-	-	-	-	-	-	-	-	-	-
CP031154.1	137818	C	DU497_00645	-	-	-	-	-	-	-	-	-	-	-	-	-	-	-	-	-	T	-	-	-	-	-	-	-	-	-	-	-	-
CP031154.1	137824	G	DU497_00645	-	-	-	-	-	-	-	-	-	-	-	-	-	-	-	-	-	A	-	-	-	-	-	-	-	-	-	-	-	-
CP031154.1	137962	C	DU497_00650	-	-	-	-	-	-	-	-	-	-	T	-	-	-	-	-	-	-	-	-	-	-	-	-	-	-	-	-	-	-
CP031154.1	138155	T	DU497_00650	-	-	-	-	-	-	-	-	-	-	-	-	-	-	-	-	-	C	-	-	-	-	-	-	-	-	-	-	-	-
CP031154.1	138160	T	DU497_00650	-	-	-	-	-	-	-	-	-	-	-	-	-	-	-	-	-	C	-	-	-	-	-	-	-	-	-	-	-	-
CP031154.1	138193	C	DU497_00650	-	-	-	-	-	-	-	-	-	-	-	-	-	-	-	-	-	T	-	-	-	-	-	-	-	-	-	-	-	-
CP031154.1	138207	G	DU497_00650	-	-	-	-	-	-	-	-	-	-	-	-	-	-	-	-	-	A	-	-	-	-	-	-	-	-	-	-	-	-
CP031154.1	138351	T	DU497_00650	-	-	-	-	-	-	-	-	-	-	C	-	-	-	-	-	-	C	-	-	-	-	-	-	-	-	-	-	-	-
CP031154.1	138573	T	DU497_00650	-	-	-	-	-	-	-	-	-	-	C	-	-	-	-	-	-	-	-	-	-	-	-	-	-	-	-	-	-	-
CP031154.1	138824	T	DU497_00655	-	-	-	-	-	-	-	-	-	-	C	-	-	-	-	-	-	-	-	-	-	-	-	-	-	-	-	-	-	-
CP031154.1	138898	G	DU497_00655	-	-	-	-	-	-	-	-	-	-	T	-	-	-	-	-	-	-	-	-	-	-	-	-	-	-	-	-	-	-
CP031154.1	139728	T	DU497_00655	-	-	-	-	-	-	-	-	-	-	-	-	-	-	-	-	-	C	-	-	-	-	-	-	-	-	-	-	-	-
CP031154.1	139967	T	DU497_00660	-	-	-	-	-	-	-	-	-	-	-	-	-	-	-	-	-	C	-	-	-	-	-	-	-	-	-	-	-	-
CP031154.1	140092	T	DU497_00660	-	-	-	-	-	-	-	-	-	-	-	-	-	-	-	-	-	C	-	-	-	-	-	-	-	-	-	-	-	-
CP031154.1	140158	A	DU497_00660	-	-	-	-	-	-	-	-	-	-	C	-	-	-	-	-	-	-	-	-	-	-	-	-	-	-	-	-	-	-
CP031154.1	140197	G	DU497_00660	-	-	-	-	-	-	-	-	-	-	C	-	-	-	-	-	-	C	-	-	-	-	-	-	-	-	-	-	-	-
CP031154.1	140200	C	DU497_00660	-	-	-	-	-	-	-	-	-	-	G	-	-	-	-	-	-	G	-	-	-	-	-	-	-	-	-	-	-	-
CP031154.1	140203	G	DU497_00660	-	-	-	-	-	-	-	-	-	-	A	-	-	-	-	-	-	A	-	-	-	-	-	-	-	-	-	-	-	-
CP031154.1	140560	G	DU497_00660	-	A	-	-	-	-	-	-	-	-	-	-	-	-	-	-	-	-	-	-	-	-	-	-	-	-	-	-	-	-
CP031154.1	140810	A	DU497_00660	-	-	-	-	-	-	-	-	-	-	G	-	-	-	-	-	-	G	-	-	-	-	-	-	-	-	-	-	-	-
CP031154.1	140813	G	DU497_00660	-	-	-	-	-	-	-	-	-	-	-	-	-	-	-	A	-	-	-	-	-	-	-	-	-	-	-	-	-	-
CP031154.1	140857	G	DU497_00660	-	-	-	-	-	-	-	-	-	-	A	-	-	-	-	-	-	-	-	-	-	-	-	-	-	-	-	-	-	-
CP031154.1	141362	C	DU497_00665	-	-	-	-	-	-	-	-	-	-	-	-	-	-	-	-	-	T	-	-	-	-	-	-	-	-	-	-	-	-
CP031154.1	141972	T	DU497_00665	-	-	-	-	-	-	-	-	-	-	-	-	-	-	-	-	-	C	-	-	-	-	-	-	-	-	-	-	-	-
CP031154.1	143462	G	DU497_00670	-	-	-	-	-	-	-	-	-	-	C	-	-	-	-	-	-	-	-	-	-	-	-	-	-	-	-	-	-	-
CP031154.1	144296	C	DU497_00675	-	-	-	-	-	-	-	-	-	-	T	-	-	-	-	-	-	-	-	-	-	-	-	-	-	-	-	-	-	-
CP031154.1	144551	C	DU497_00675	-	-	-	-	-	-	-	-	-	-	T	-	-	-	-	-	-	-	-	-	-	-	-	-	-	-	-	-	-	-
CP031154.1	144597	A	DU497_00675	-	-	-	-	-	-	-	-	-	-	C	-	-	-	-	-	-	-	-	-	-	-	-	-	-	-	-	-	-	-
CP031154.1	145093	G	DU497_00675	-	-	-	-	-	-	-	-	-	-	A	-	-	-	-	-	-	A	-	-	-	-	-	-	-	-	-	-	-	-
CP031154.1	145299	C	DU497_00675	-	-	-	-	-	-	-	-	-	-	A	-	-	-	-	-	-	A	-	-	-	-	-	-	-	-	-	-	-	-
CP031154.1	145314	G	DU497_00680	-	-	-	-	-	-	-	-	-	-	A	-	-	-	-	-	-	A	-	-	-	-	-	-	-	-	-	-	-	-
CP031154.1	145743	T	DU497_00680	-	-	-	-	-	-	-	-	-	-	-	-	-	-	-	-	-	-	-	-	-	-	-	-	C	-	-	-	-	-
CP031154.1	146775	G	DU497_00690	-	-	-	-	-	-	-	-	-	-	A	-	-	-	-	-	-	-	-	-	-	-	-	-	-	-	-	-	-	-
CP031154.1	146792	C	DU497_00690	-	-	-	-	-	-	-	-	-	-	T	-	-	-	-	-	-	-	-	-	-	-	-	-	-	-	-	-	-	-
CP031154.1	146941	G	DU497_00690	-	-	-	-	-	-	-	-	-	-	A	-	-	-	-	-	-	A	-	-	-	-	-	-	-	-	-	-	-	-
CP031154.1	146949	G	DU497_00690	-	-	-	-	-	-	-	-	-	-	-	-	-	-	-	-	-	A	-	-	-	-	-	-	-	-	-	-	-	-
CP031154.1	147139	C	DU497_00690	-	-	-	-	-	-	-	-	-	-	T	-	-	-	-	-	-	T	-	-	-	-	-	-	-	-	-	-	-	-
CP031154.1	147450	G	DU497_00695	-	-	-	-	-	-	-	-	-	-	A	-	-	-	-	-	-	A	-	-	-	-	-	-	-	-	-	-	-	-
CP031154.1	147562	G	DU497_00695	-	-	-	-	-	-	-	-	-	-	A	-	-	-	-	-	-	A	-	-	-	-	-	-	-	-	-	-	-	-
CP031154.1	147583	G	DU497_00695	-	-	-	-	-	-	-	-	-	-	A	-	-	-	-	-	-	A	-	-	-	-	-	-	-	-	-	-	-	-
CP031154.1	147766	G	DU497_00695	-	-	-	-	-	-	-	-	-	-	A	-	-	-	-	-	-	A	-	-	-	-	-	-	-	-	-	-	-	-
CP031154.1	147853	T	DU497_00695	-	-	-	-	-	-	-	-	-	-	C	-	-	-	-	-	-	C	-	-	-	-	-	-	-	-	-	-	-	-
CP031154.1	147865	T	DU497_00695	-	-	-	-	-	-	-	-	-	-	G	-	-	-	-	-	-	G	-	-	-	-	-	-	-	-	-	-	-	-
CP031154.1	148084	G	DU497_00695	-	-	-	-	-	-	-	-	-	-	A	-	-	-	-	-	-	-	-	-	-	-	-	-	-	-	-	-	-	-
CP031154.1	148141	G	DU497_00695	-	-	-	-	-	-	-	-	-	-	-	-	-	-	-	-	-	A	-	-	-	-	-	-	-	-	-	-	-	-
CP031154.1	148380	C	DU497_00695	-	-	-	-	-	-	-	-	-	-	T	-	-	-	-	-	-	T	-	-	-	-	-	-	-	-	-	-	-	-
CP031154.1	148492	C	DU497_00695	-	-	-	-	-	-	-	-	-	-	T	-	-	-	-	-	-	T	-	-	-	-	-	-	-	-	-	-	-	-
CP031154.1	148972	A	DU497_00700	-	-	-	-	-	-	-	-	-	-	G	-	-	-	-	-	-	-	-	-	-	-	-	-	-	-	-	-	-	-
CP031154.1	149062	A	DU497_00700	-	-	-	-	-	-	-	-	-	-	-	-	-	-	-	-	-	G	-	-	-	-	-	-	-	-	-	-	-	-
CP031154.1	149505	C	DU497_00700	-	-	-	-	-	-	-	-	-	-	T	-	-	-	-	-	-	T	-	-	-	-	-	-	-	-	-	-	-	-
CP031154.1	149508	T	DU497_00700	-	-	-	-	-	-	-	-	-	-	C	-	-	-	-	-	-	C	-	-	-	-	-	-	-	-	-	-	-	-
CP031154.1	150373	C	DU497_00705	-	-	-	-	-	-	-	-	-	-	-	-	-	-	-	-	-	T	-	-	-	-	-	-	-	-	-	-	-	-
CP031154.1	150785	T	DU497_00710	-	-	-	-	-	-	-	-	-	-	G	-	-	-	-	-	-	G	-	-	-	-	-	-	-	-	-	-	-	-
CP031154.1	150947	G	DU497_00710	-	-	-	-	-	-	-	-	-	-	A	-	-	-	-	-	-	-	-	-	-	-	-	-	-	-	-	-	-	-
CP031154.1	151784	A	DU497_00715	-	-	-	-	-	-	-	-	-	-	-	-	-	-	-	-	-	G	-	-	-	-	-	-	-	-	-	-	-	-
CP031154.1	152096	T	DU497_00715	-	-	-	-	-	-	-	-	-	-	-	-	-	-	-	-	-	C	-	-	-	-	-	-	-	-	-	-	-	-
CP031154.1	152115	G	DU497_00715	-	-	-	-	-	-	-	-	-	-	A	-	-	-	-	-	-	-	-	-	-	-	-	-	-	-	-	-	-	-
CP031154.1	152137	G	DU497_00715	-	-	-	-	-	-	-	-	-	-	-	-	-	-	-	-	-	-	-	-	-	-	-	-	C	-	-	-	-	-
CP031154.1	152172	C	DU497_00715	-	-	-	-	-	-	-	-	-	-	-	-	-	-	-	-	-	T	-	-	-	-	-	-	-	-	-	-	-	-
CP031154.1	152481	A	DU497_00715	-	-	-	-	-	-	-	-	-	-	C	-	-	-	-	-	-	-	-	-	-	-	-	-	-	-	-	-	-	-
CP031154.1	152517	C	DU497_00715	-	-	-	-	-	-	-	-	-	-	T	-	-	-	-	-	-	-	-	-	-	-	-	-	-	-	-	-	-	-
CP031154.1	152538	C	DU497_00715	-	-	-	-	-	-	-	-	-	-	-	-	-	-	-	-	-	G	-	-	-	-	-	-	-	-	-	-	-	-
CP031154.1	153303	G	DU497_00720	-	-	-	-	-	-	-	-	-	-	A	-	-	-	-	-	-	-	-	-	-	-	-	-	-	-	-	-	-	-
CP031154.1	153357	A	DU497_00720	-	-	-	-	-	-	-	-	-	-	G	-	-	-	-	-	-	G	-	-	-	-	-	-	-	-	-	-	-	-
CP031154.1	153475	T	DU497_00720	-	-	-	-	-	-	-	-	-	-	-	-	-	-	-	-	-	C	-	-	-	-	-	-	-	-	-	-	-	-
CP031154.1	153871	T	DU497_00720	-	-	-	-	-	-	-	-	-	-	C	-	-	-	-	-	-	C	-	-	-	-	-	-	-	-	-	-	-	-
CP031154.1	154915	A	DU497_00725	-	-	-	-	-	-	-	-	-	-	G	-	-	-	-	-	-	-	-	-	-	-	-	-	-	-	-	-	-	-
CP031154.1	155426	T	DU497_00725	-	-	-	-	-	-	-	-	-	-	C	-	-	-	-	-	-	-	-	-	-	-	-	-	-	-	-	-	-	-
CP031154.1	155435	T	DU497_00725	-	-	-	-	-	-	-	-	-	-	C	-	-	-	-	-	-	-	-	-	-	-	-	-	-	-	-	-	-	-
CP031154.1	155441	T	DU497_00725	-	-	-	-	-	-	-	-	-	-	C	-	-	-	-	-	-	-	-	-	-	-	-	-	-	-	-	-	-	-
CP031154.1	155447	A	DU497_00725	-	-	-	-	-	-	-	-	-	-	G	-	-	-	-	-	-	-	-	-	-	-	-	-	-	-	-	-	-	-
CP031154.1	155471	G	DU497_00725	-	-	-	-	-	-	-	-	-	-	C	-	-	-	-	-	-	-	-	-	-	-	-	-	-	-	-	-	-	-
CP031154.1	155477	T	DU497_00725	-	-	-	-	-	-	-	-	-	-	G	-	-	-	-	-	-	-	-	-	-	-	-	-	-	-	-	-	-	-
CP031154.1	155486	G	DU497_00725	-	-	-	-	-	-	-	-	-	-	C	-	-	-	-	-	-	-	-	-	-	-	-	-	-	-	-	-	-	-
CP031154.1	155492	T	DU497_00725	-	-	-	-	-	-	-	-	-	-	C	-	-	-	-	-	-	-	-	-	-	-	-	-	-	-	-	-	-	-
CP031154.1	155495	G	DU497_00725	-	-	-	-	-	-	-	-	-	-	C	-	-	-	-	-	-	-	-	-	-	-	-	-	-	-	-	-	-	-
CP031154.1	155510	C	DU497_00725	-	-	-	-	-	-	-	-	-	-	A	-	-	-	-	-	-	-	-	-	-	-	-	-	-	-	-	-	-	-
CP031154.1	155512	A	DU497_00725	-	-	-	-	-	-	-	-	-	-	C	-	-	-	-	-	-	-	-	-	-	-	-	-	-	-	-	-	-	-
CP031154.1	155513	G	DU497_00725	-	-	-	-	-	-	-	-	-	-	C	-	-	-	-	-	-	-	-	-	-	-	-	-	-	-	-	-	-	-
CP031154.1	155524	A	DU497_00725	-	-	-	-	-	-	-	-	-	-	C	-	-	-	-	-	-	-	-	-	-	-	-	-	-	-	-	-	-	-
CP031154.1	155543	T	DU497_00725	-	-	-	-	-	-	-	-	-	-	C	-	-	-	-	-	-	C	-	-	-	-	-	-	-	-	-	-	-	-
CP031154.1	155546	G	DU497_00725	-	-	-	-	-	-	-	-	-	-	C	-	-	-	-	-	-	C	-	-	-	-	-	-	-	-	-	-	-	-
CP031154.1	155549	C	DU497_00725	-	-	-	-	-	-	-	-	-	-	A	-	-	-	-	-	-	A	-	-	-	-	-	-	-	-	-	-	-	-
CP031154.1	155570	T	DU497_00725	-	-	-	-	-	-	-	-	-	-	C	-	-	-	-	-	-	C	-	-	-	-	-	-	-	-	-	-	-	-
CP031154.1	155580	T	DU497_00725	-	-	-	-	-	-	-	-	-	-	G	-	-	-	-	-	-	G	-	-	-	-	-	-	-	-	-	-	-	-
CP031154.1	155585	G	DU497_00725	-	-	-	-	-	-	-	-	-	-	A	-	-	-	-	-	-	A	-	-	-	-	-	-	-	-	-	-	-	-
CP031154.1	155591	C	DU497_00725	-	-	-	-	-	-	-	-	-	-	T	-	-	-	-	-	-	T	-	-	-	-	-	-	-	-	-	-	-	-
CP031154.1	155592	A	DU497_00725	-	-	-	-	-	-	-	-	-	-	G	-	-	-	-	-	-	G	-	-	-	-	-	-	-	-	-	-	-	-
CP031154.1	155606	T	DU497_00725	-	-	-	-	-	-	-	-	-	-	C	-	-	-	-	-	-	C	-	-	-	-	-	-	-	-	-	-	-	-
CP031154.1	155612	G	DU497_00725	-	-	-	-	-	-	-	-	-	-	C	-	-	-	-	-	-	C	-	-	-	-	-	-	-	-	-	-	-	-
CP031154.1	155615	C	DU497_00725	-	-	-	-	-	-	-	-	-	-	G	-	-	-	-	-	-	G	-	-	-	-	-	-	-	-	-	-	-	-
CP031154.1	155616	A	DU497_00725	-	-	-	-	-	-	-	-	-	-	C	-	-	-	-	-	-	C	-	-	-	-	-	-	-	-	-	-	-	-
CP031154.1	155617	A	DU497_00725	-	-	-	-	-	-	-	-	-	-	G	-	-	-	-	-	-	G	-	-	-	-	-	-	-	-	-	-	-	-
CP031154.1	155621	C	DU497_00725	-	-	-	-	-	-	-	-	-	-	G	-	-	-	-	-	-	G	-	-	-	-	-	-	-	-	-	-	-	-
CP031154.1	155624	G	DU497_00725	-	-	-	-	-	-	-	-	-	-	C	-	-	-	-	-	-	C	-	-	-	-	-	-	-	-	-	-	-	-
CP031154.1	155636	C	DU497_00725	-	-	-	-	-	-	-	-	-	-	G	-	-	-	-	-	-	G	-	-	-	-	-	-	-	-	-	-	-	-
CP031154.1	155637	A	DU497_00725	-	-	-	-	-	-	-	-	-	-	C	-	-	-	-	-	-	C	-	-	-	-	-	-	-	-	-	-	-	-
CP031154.1	155639	A	DU497_00725	-	-	-	-	-	-	-	-	-	-	C	-	-	-	-	-	-	C	-	-	-	-	-	-	-	-	-	-	-	-
CP031154.1	155651	G	DU497_00725	-	-	-	-	-	-	-	-	-	-	A	-	-	-	-	-	-	A	-	-	-	-	-	-	-	-	-	-	-	-
CP031154.1	155655	C	DU497_00725	-	-	-	-	-	-	-	-	-	-	T	-	-	-	-	-	-	T	-	-	-	-	-	-	-	-	-	-	-	-
CP031154.1	155660	G	DU497_00725	-	-	-	-	-	-	-	-	-	-	-	-	-	-	-	-	-	C	-	-	-	-	-	-	-	-	-	-	-	-
CP031154.1	155759	C	DU497_00725	-	-	-	-	-	-	-	-	-	-	G	-	-	-	-	-	-	G	-	-	-	-	-	-	-	-	-	-	-	-
CP031154.1	155998	C	DU497_00730	-	-	-	-	-	-	-	-	-	-	T	-	-	-	-	-	-	T	-	-	-	-	-	-	-	-	-	-	-	-
CP031154.1	156016	C	DU497_00730	-	-	-	-	-	-	-	-	-	-	A	-	-	-	-	-	-	A	-	-	-	-	-	-	-	-	-	-	-	-
CP031154.1	156023	T	DU497_00730	-	-	-	-	-	-	-	-	-	-	C	-	-	-	-	-	-	C	-	-	-	-	-	-	-	-	-	-	-	-
CP031154.1	156025	C	DU497_00730	-	-	-	-	-	-	-	-	-	-	G	-	-	-	-	-	-	G	-	-	-	-	-	-	-	-	-	-	-	-
CP031154.1	156033	T	DU497_00730	-	-	-	-	-	-	-	-	-	-	C	-	-	-	-	-	-	C	-	-	-	-	-	-	-	-	-	-	-	-
CP031154.1	156035	T	DU497_00730	-	-	-	-	-	-	-	-	-	-	C	-	-	-	-	-	-	C	-	-	-	-	-	-	-	-	-	-	-	-
CP031154.1	156041	C	DU497_00730	-	-	-	-	-	-	-	-	-	-	G	-	-	-	-	-	-	G	-	-	-	-	-	-	-	-	-	-	-	-
CP031154.1	156042	A	DU497_00730	-	-	-	-	-	-	-	-	-	-	C	-	-	-	-	-	-	C	-	-	-	-	-	-	-	-	-	-	-	-
CP031154.1	156043	G	DU497_00730	-	-	-	-	-	-	-	-	-	-	C	-	-	-	-	-	-	C	-	-	-	-	-	-	-	-	-	-	-	-
CP031154.1	156062	T	DU497_00730	-	-	-	-	-	-	-	-	-	-	G	-	-	-	-	-	-	G	-	-	-	-	-	-	-	-	-	-	-	-
CP031154.1	156064	C	DU497_00730	-	-	-	-	-	-	-	-	-	-	G	-	-	-	-	-	-	G	-	-	-	-	-	-	-	-	-	-	-	-
CP031154.1	156070	C	DU497_00730	-	-	-	-	-	-	-	-	-	-	G	-	-	-	-	-	-	G	-	-	-	-	-	-	-	-	-	-	-	-
CP031154.1	156071	A	DU497_00730	-	-	-	-	-	-	-	-	-	-	G	-	-	-	-	-	-	G	-	-	-	-	-	-	-	-	-	-	-	-
CP031154.1	156091	G	DU497_00730	-	-	-	-	-	-	-	-	-	-	A	-	-	-	-	-	-	A	-	-	-	-	-	-	-	-	-	-	-	-
CP031154.1	156094	A	DU497_00730	-	-	-	-	-	-	-	-	-	-	C	-	-	-	-	-	-	C	-	-	-	-	-	-	-	-	-	-	-	-
CP031154.1	156103	C	DU497_00730	-	-	-	-	-	-	-	-	-	-	A	-	-	-	-	-	-	A	-	-	-	-	-	-	-	-	-	-	-	-
CP031154.1	156109	T	DU497_00730	-	-	-	-	-	-	-	-	-	-	C	-	-	-	-	-	-	C	-	-	-	-	-	-	-	-	-	-	-	-
CP031154.1	156112	G	DU497_00730	-	-	-	-	-	-	-	-	-	-	C	-	-	-	-	-	-	C	-	-	-	-	-	-	-	-	-	-	-	-
CP031154.1	156114	G	DU497_00730	-	-	-	-	-	-	-	-	-	-	A	-	-	-	-	-	-	A	-	-	-	-	-	-	-	-	-	-	-	-
CP031154.1	156125	G	DU497_00730	-	-	-	-	-	-	-	-	-	-	A	-	-	-	-	-	-	A	-	-	-	-	-	-	-	-	-	-	-	-
CP031154.1	156126	T	DU497_00730	-	-	-	-	-	-	-	-	-	-	C	-	-	-	-	-	-	C	-	-	-	-	-	-	-	-	-	-	-	-
CP031154.1	156131	G	DU497_00730	-	-	-	-	-	-	-	-	-	-	A	-	-	-	-	-	-	A	-	-	-	-	-	-	-	-	-	-	-	-
CP031154.1	156134	A	DU497_00730	-	-	-	-	-	-	-	-	-	-	G	-	-	-	-	-	-	G	-	-	-	-	-	-	-	-	-	-	-	-
CP031154.1	156135	C	DU497_00730	-	-	-	-	-	-	-	-	-	-	T	-	-	-	-	-	-	T	-	-	-	-	-	-	-	-	-	-	-	-
CP031154.1	156139	A	DU497_00730	-	-	-	-	-	-	-	-	-	-	G	-	-	-	-	-	-	G	-	-	-	-	-	-	-	-	-	-	-	-
CP031154.1	156159	C	DU497_00730	-	-	-	-	-	-	-	-	-	-	T	-	-	-	-	-	-	T	-	-	-	-	-	-	-	-	-	-	-	-
CP031154.1	156161	G	DU497_00730	-	-	-	-	-	-	-	-	-	-	C	-	-	-	-	-	-	C	-	-	-	-	-	-	-	-	-	-	-	-
CP031154.1	156162	T	DU497_00730	-	-	-	-	-	-	-	-	-	-	C	-	-	-	-	-	-	C	-	-	-	-	-	-	-	-	-	-	-	-
CP031154.1	156178	G	DU497_00730	-	-	-	-	-	-	-	-	-	-	C	-	-	-	-	-	-	C	-	-	-	-	-	-	-	-	-	-	-	-
CP031154.1	156184	G	DU497_00730	-	-	-	-	-	-	-	-	-	-	C	-	-	-	-	-	-	C	-	-	-	-	-	-	-	-	-	-	-	-
CP031154.1	156190	G	DU497_00730	-	-	-	-	-	-	-	-	-	-	C	-	-	-	-	-	-	C	-	-	-	-	-	-	-	-	-	-	-	-
CP031154.1	156193	G	DU497_00730	-	-	-	-	-	-	-	-	-	-	C	-	-	-	-	-	-	C	-	-	-	-	-	-	-	-	-	-	-	-
CP031154.1	156216	C	DU497_00730	-	-	-	-	-	-	-	-	-	-	A	-	-	-	-	-	-	A	-	-	-	-	-	-	-	-	-	-	-	-
CP031154.1	156217	G	DU497_00730	-	-	-	-	-	-	-	-	-	-	C	-	-	-	-	-	-	C	-	-	-	-	-	-	-	-	-	-	-	-
CP031154.1	156220	C	DU497_00730	-	-	-	-	-	-	-	-	-	-	G	-	-	-	-	-	-	G	-	-	-	-	-	-	-	-	-	-	-	-
CP031154.1	156223	A	DU497_00730	-	-	-	-	-	-	-	-	-	-	G	-	-	-	-	-	-	G	-	-	-	-	-	-	-	-	-	-	-	-
CP031154.1	156241	T	DU497_00730	-	-	-	-	-	-	-	-	-	-	C	-	-	-	-	-	-	-	-	-	-	-	-	-	-	-	-	-	-	-
CP031154.1	156250	C	DU497_00730	-	-	-	-	-	-	-	-	-	-	G	-	-	-	-	-	-	-	-	-	-	-	-	-	-	-	-	-	-	-
CP031154.1	156274	C	DU497_00730	-	-	-	-	-	-	-	-	-	-	G	-	-	-	-	-	-	-	-	-	-	-	-	-	-	-	-	-	-	-
CP031154.1	156278	G	DU497_00730	-	-	-	-	-	-	-	-	-	-	A	-	-	-	-	-	-	A	-	-	-	-	-	-	-	-	-	-	-	-
CP031154.1	156280	C	DU497_00730	-	-	-	-	-	-	-	-	-	-	G	-	-	-	-	-	-	G	-	-	-	-	-	-	-	-	-	-	-	-
CP031154.1	156283	A	DU497_00730	-	-	-	-	-	-	-	-	-	-	G	-	-	-	-	-	-	G	-	-	-	-	-	-	-	-	-	-	-	-
CP031154.1	156284	C	DU497_00730	-	-	-	-	-	-	-	-	-	-	A	-	-	-	-	-	-	A	-	-	-	-	-	-	-	-	-	-	-	-
CP031154.1	156292	C	DU497_00730	-	-	-	-	-	-	-	-	-	-	G	-	-	-	-	-	-	G	-	-	-	-	-	-	-	-	-	-	-	-
CP031154.1	156293	T	DU497_00730	-	-	-	-	-	-	-	-	-	-	C	-	-	-	-	-	-	-	-	-	-	-	-	-	-	-	-	-	-	-
CP031154.1	156295	G	DU497_00730	-	-	-	-	-	-	-	-	-	-	C	-	-	-	-	-	-	C	-	-	-	-	-	-	-	-	-	-	-	-
CP031154.1	156299	A	DU497_00730	-	-	-	-	-	-	-	-	-	-	G	-	-	-	-	-	-	G	-	-	-	-	-	-	-	-	-	-	-	-
CP031154.1	156304	C	DU497_00730	-	-	-	-	-	-	-	-	-	-	T	-	-	-	-	-	-	T	-	-	-	-	-	-	-	-	-	-	-	-
CP031154.1	156310	C	DU497_00730	-	-	-	-	-	-	-	-	-	-	-	-	-	-	-	-	-	G	-	-	-	-	-	-	-	-	-	-	-	-
CP031154.1	156313	T	DU497_00730	-	-	-	-	-	-	-	-	-	-	G	-	-	-	-	-	-	G	-	-	-	-	-	-	-	-	-	-	-	-
CP031154.1	156320	G	DU497_00730	-	-	-	-	-	-	-	-	-	-	-	-	-	-	-	-	-	A	-	-	-	-	-	-	-	-	-	-	-	-
CP031154.1	156331	G	DU497_00730	-	-	-	-	-	-	-	-	-	-	A	-	-	-	-	-	-	A	-	-	-	-	-	-	-	-	-	-	-	-
CP031154.1	156334	T	DU497_00730	-	-	-	-	-	-	-	-	-	-	C	-	-	-	-	-	-	C	-	-	-	-	-	-	-	-	-	-	-	-
CP031154.1	156343	G	DU497_00730	-	-	-	-	-	-	-	-	-	-	C	-	-	-	-	-	-	C	-	-	-	-	-	-	-	-	-	-	-	-
CP031154.1	156361	T	DU497_00730	-	-	-	-	-	-	-	-	-	-	C	-	-	-	-	-	-	C	-	-	-	-	-	-	-	-	-	-	-	-
CP031154.1	156370	T	DU497_00730	-	-	-	-	-	-	-	-	-	-	C	-	-	-	-	-	-	C	-	-	-	-	-	-	-	-	-	-	-	-
CP031154.1	156381	T	DU497_00730	-	-	-	-	-	-	-	-	-	-	A	-	-	-	-	-	-	A	-	-	-	-	-	-	-	-	-	-	-	-
CP031154.1	156389	A	DU497_00730	-	-	-	-	-	-	-	-	-	-	G	-	-	-	-	-	-	G	-	-	-	-	-	-	-	-	-	-	-	-
CP031154.1	156390	A	DU497_00730	-	-	-	-	-	-	-	-	-	-	C	-	-	-	-	-	-	C	-	-	-	-	-	-	-	-	-	-	-	-
CP031154.1	156392	T	DU497_00730	-	-	-	-	-	-	-	-	-	-	G	-	-	-	-	-	-	G	-	-	-	-	-	-	-	-	-	-	-	-
CP031154.1	156393	C	DU497_00730	-	-	-	-	-	-	-	-	-	-	G	-	-	-	-	-	-	G	-	-	-	-	-	-	-	-	-	-	-	-
CP031154.1	156402	A	DU497_00730	-	-	-	-	-	-	-	-	-	-	T	-	-	-	-	-	-	T	-	-	-	-	-	-	-	-	-	-	-	-
CP031154.1	156403	A	DU497_00730	-	-	-	-	-	-	-	-	-	-	G	-	-	-	-	-	-	G	-	-	-	-	-	-	-	-	-	-	-	-
CP031154.1	156404	G	DU497_00730	-	-	-	-	-	-	-	-	-	-	T	-	-	-	-	-	-	T	-	-	-	-	-	-	-	-	-	-	-	-
CP031154.1	156437	A	DU497_00730	-	-	-	-	-	-	-	-	-	-	T	-	-	-	-	-	-	T	-	-	-	-	-	-	-	-	-	-	-	-
CP031154.1	156442	G	DU497_00730	-	-	-	-	-	-	-	-	-	-	C	-	-	-	-	-	-	C	-	-	-	-	-	-	-	-	-	-	-	-
CP031154.1	156445	A	DU497_00730	-	-	-	-	-	-	-	-	-	-	C	-	-	-	-	-	-	C	-	-	-	-	-	-	-	-	-	-	-	-
CP031154.1	156446	T	DU497_00730	-	-	-	-	-	-	-	-	-	-	C	-	-	-	-	-	-	C	-	-	-	-	-	-	-	-	-	-	-	-
CP031154.1	156448	G	DU497_00730	-	-	-	-	-	-	-	-	-	-	C	-	-	-	-	-	-	C	-	-	-	-	-	-	-	-	-	-	-	-
CP031154.1	156475	G	DU497_00730	-	-	-	-	-	-	-	-	-	-	C	-	-	-	-	-	-	C	-	-	-	-	-	-	-	-	-	-	-	-
CP031154.1	156478	T	DU497_00730	-	-	-	-	-	-	-	-	-	-	C	-	-	-	-	-	-	C	-	-	-	-	-	-	-	-	-	-	-	-
CP031154.1	156496	C	DU497_00730	-	-	-	-	-	-	-	-	-	-	T	-	-	-	-	-	-	T	-	-	-	-	-	-	-	-	-	-	-	-
CP031154.1	156508	C	DU497_00730	-	-	-	-	-	-	-	-	-	-	T	-	-	-	-	-	-	T	-	-	-	-	-	-	-	-	-	-	-	-
CP031154.1	156524	G	DU497_00730	-	-	-	-	-	-	-	-	-	-	A	-	-	-	-	-	-	A	-	-	-	-	-	-	-	-	-	-	-	-
CP031154.1	156525	G	DU497_00730	-	-	-	-	-	-	-	-	-	-	T	-	-	-	-	-	-	T	-	-	-	-	-	-	-	-	-	-	-	-
CP031154.1	156529	C	DU497_00730	-	-	-	-	-	-	-	-	-	-	A	-	-	-	-	-	-	A	-	-	-	-	-	-	-	-	-	-	-	-
CP031154.1	156533	A	DU497_00730	-	-	-	-	-	-	-	-	-	-	C	-	-	-	-	-	-	C	-	-	-	-	-	-	-	-	-	-	-	-
CP031154.1	156544	T	DU497_00730	-	-	-	-	-	-	-	-	-	-	C	-	-	-	-	-	-	C	-	-	-	-	-	-	-	-	-	-	-	-
CP031154.1	156547	T	DU497_00730	-	-	-	-	-	-	-	-	-	-	G	-	-	-	-	-	-	G	-	-	-	-	-	-	-	-	-	-	-	-
CP031154.1	156548	G	DU497_00730	-	-	-	-	-	-	-	-	-	-	A	-	-	-	-	-	-	A	-	-	-	-	-	-	-	-	-	-	-	-
CP031154.1	156549	C	DU497_00730	-	-	-	-	-	-	-	-	-	-	G	-	-	-	-	-	-	G	-	-	-	-	-	-	-	-	-	-	-	-
CP031154.1	156556	G	DU497_00730	-	-	-	-	-	-	-	-	-	-	C	-	-	-	-	-	-	C	-	-	-	-	-	-	-	-	-	-	-	-
CP031154.1	156559	C	DU497_00730	-	-	-	-	-	-	-	-	-	-	G	-	-	-	-	-	-	G	-	-	-	-	-	-	-	-	-	-	-	-
CP031154.1	156560	A	DU497_00730	-	-	-	-	-	-	-	-	-	-	G	-	-	-	-	-	-	G	-	-	-	-	-	-	-	-	-	-	-	-
CP031154.1	156565	A	DU497_00730	-	-	-	-	-	-	-	-	-	-	G	-	-	-	-	-	-	G	-	-	-	-	-	-	-	-	-	-	-	-
CP031154.1	156575	A	DU497_00730	-	-	-	-	-	-	-	-	-	-	T	-	-	-	-	-	-	T	-	-	-	-	-	-	-	-	-	-	-	-
CP031154.1	156576	A	DU497_00730	-	-	-	-	-	-	-	-	-	-	C	-	-	-	-	-	-	C	-	-	-	-	-	-	-	-	-	-	-	-
CP031154.1	156580	G	DU497_00730	-	-	-	-	-	-	-	-	-	-	A	-	-	-	-	-	-	A	-	-	-	-	-	-	-	-	-	-	-	-
CP031154.1	156584	T	DU497_00730	-	-	-	-	-	-	-	-	-	-	C	-	-	-	-	-	-	C	-	-	-	-	-	-	-	-	-	-	-	-
CP031154.1	156586	G	DU497_00730	-	-	-	-	-	-	-	-	-	-	C	-	-	-	-	-	-	C	-	-	-	-	-	-	-	-	-	-	-	-
CP031154.1	156590	A	DU497_00730	-	-	-	-	-	-	-	-	-	-	G	-	-	-	-	-	-	G	-	-	-	-	-	-	-	-	-	-	-	-
CP031154.1	156592	C	DU497_00730	-	-	-	-	-	-	-	-	-	-	G	-	-	-	-	-	-	G	-	-	-	-	-	-	-	-	-	-	-	-
CP031154.1	156593	T	DU497_00730	-	-	-	-	-	-	-	-	-	-	A	-	-	-	-	-	-	A	-	-	-	-	-	-	-	-	-	-	-	-
CP031154.1	156594	T	DU497_00730	-	-	-	-	-	-	-	-	-	-	C	-	-	-	-	-	-	C	-	-	-	-	-	-	-	-	-	-	-	-
CP031154.1	156595	C	DU497_00730	-	-	-	-	-	-	-	-	-	-	G	-	-	-	-	-	-	G	-	-	-	-	-	-	-	-	-	-	-	-
CP031154.1	156610	C	DU497_00730	-	-	-	-	-	-	-	-	-	-	G	-	-	-	-	-	-	-	-	-	-	-	-	-	-	-	-	-	-	-
CP031154.1	156640	A	DU497_00730	-	-	-	-	-	-	-	-	-	-	G	-	-	-	-	-	-	-	-	-	-	-	-	-	-	-	-	-	-	-
CP031154.1	156646	G	DU497_00730	-	-	-	-	-	-	-	-	-	-	C	-	-	-	-	-	-	-	-	-	-	-	-	-	-	-	-	-	-	-
CP031154.1	156652	G	DU497_00730	-	-	-	-	-	-	-	-	-	-	C	-	-	-	-	-	-	-	-	-	-	-	-	-	-	-	-	-	-	-
CP031154.1	156664	T	DU497_00730	-	-	-	-	-	-	-	-	-	-	C	-	-	-	-	-	-	-	-	-	-	-	-	-	-	-	-	-	-	-
CP031154.1	156667	G	DU497_00730	-	-	-	-	-	-	-	-	-	-	C	-	-	-	-	-	-	-	-	-	-	-	-	-	-	-	-	-	-	-
CP031154.1	156685	T	DU497_00730	-	-	-	-	-	-	-	-	-	-	C	-	-	-	-	-	-	-	-	-	-	-	-	-	-	-	-	-	-	-
CP031154.1	156697	C	DU497_00730	-	-	-	-	-	-	-	-	-	-	A	-	-	-	-	-	-	-	-	-	-	-	-	-	-	-	-	-	-	-
CP031154.1	156724	C	DU497_00730	-	-	-	-	-	-	-	-	-	-	A	-	-	-	-	-	-	-	-	-	-	-	-	-	-	-	-	-	-	-
CP031154.1	156745	G	DU497_00730	-	-	-	-	-	-	-	-	-	-	C	-	-	-	-	-	-	-	-	-	-	-	-	-	-	-	-	-	-	-
CP031154.1	156748	T	DU497_00730	-	-	-	-	-	-	-	-	-	-	C	-	-	-	-	-	-	-	-	-	-	-	-	-	-	-	-	-	-	-
CP031154.1	156763	T	DU497_00730	-	-	-	-	-	-	-	-	-	-	A	-	-	-	-	-	-	A	-	-	-	-	-	-	-	-	-	-	-	-
CP031154.1	156767	G	DU497_00730	-	-	-	-	-	-	-	-	-	-	C	-	-	-	-	-	-	C	-	-	-	-	-	-	-	-	-	-	-	-
CP031154.1	156772	G	DU497_00730	-	-	-	-	-	-	-	-	-	-	C	-	-	-	-	-	-	C	-	-	-	-	-	-	-	-	-	-	-	-
CP031154.1	156773	T	DU497_00730	-	-	-	-	-	-	-	-	-	-	G	-	-	-	-	-	-	G	-	-	-	-	-	-	-	-	-	-	-	-
CP031154.1	156775	G	DU497_00730	-	-	-	-	-	-	-	-	-	-	A	-	-	-	-	-	-	A	-	-	-	-	-	-	-	-	-	-	-	-
CP031154.1	156778	A	DU497_00730	-	-	-	-	-	-	-	-	-	-	G	-	-	-	-	-	-	G	-	-	-	-	-	-	-	-	-	-	-	-
CP031154.1	156781	C	DU497_00730	-	-	-	-	-	-	-	-	-	-	G	-	-	-	-	-	-	G	-	-	-	-	-	-	-	-	-	-	-	-
CP031154.1	156785	T	DU497_00730	-	-	-	-	-	-	-	-	-	-	C	-	-	-	-	-	-	C	-	-	-	-	-	-	-	-	-	-	-	-
CP031154.1	156786	C	DU497_00730	-	-	-	-	-	-	-	-	-	-	A	-	-	-	-	-	-	A	-	-	-	-	-	-	-	-	-	-	-	-
CP031154.1	156787	C	DU497_00730	-	-	-	-	-	-	-	-	-	-	G	-	-	-	-	-	-	G	-	-	-	-	-	-	-	-	-	-	-	-
CP031154.1	156790	A	DU497_00730	-	-	-	-	-	-	-	-	-	-	G	-	-	-	-	-	-	G	-	-	-	-	-	-	-	-	-	-	-	-
CP031154.1	156802	T	DU497_00730	-	-	-	-	-	-	-	-	-	-	C	-	-	-	-	-	-	C	-	-	-	-	-	-	-	-	-	-	-	-
CP031154.1	156805	G	DU497_00730	-	-	-	-	-	-	-	-	-	-	C	-	-	-	-	-	-	C	-	-	-	-	-	-	-	-	-	-	-	-
CP031154.1	156807	G	DU497_00730	-	-	-	-	-	-	-	-	-	-	C	-	-	-	-	-	-	C	-	-	-	-	-	-	-	-	-	-	-	-
CP031154.1	156809	A	DU497_00730	-	-	-	-	-	-	-	-	-	-	G	-	-	-	-	-	-	G	-	-	-	-	-	-	-	-	-	-	-	-
CP031154.1	156815	A	DU497_00730	-	-	-	-	-	-	-	-	-	-	T	-	-	-	-	-	-	T	-	-	-	-	-	-	-	-	-	-	-	-
CP031154.1	156816	G	DU497_00730	-	-	-	-	-	-	-	-	-	-	C	-	-	-	-	-	-	C	-	-	-	-	-	-	-	-	-	-	-	-
CP031154.1	156817	T	DU497_00730	-	-	-	-	-	-	-	-	-	-	G	-	-	-	-	-	-	G	-	-	-	-	-	-	-	-	-	-	-	-
CP031154.1	156821	A	DU497_00730	-	-	-	-	-	-	-	-	-	-	G	-	-	-	-	-	-	G	-	-	-	-	-	-	-	-	-	-	-	-
CP031154.1	156822	C	DU497_00730	-	-	-	-	-	-	-	-	-	-	T	-	-	-	-	-	-	T	-	-	-	-	-	-	-	-	-	-	-	-
CP031154.1	156840	C	DU497_00730	-	-	-	-	-	-	-	-	-	-	-	-	-	-	-	-	-	T	-	-	-	-	-	-	-	-	-	-	-	-
CP031154.1	156842	A	DU497_00730	-	-	-	-	-	-	-	-	-	-	-	-	-	-	-	-	-	G	-	-	-	-	-	-	-	-	-	-	-	-
CP031154.1	156853	T	DU497_00730	-	-	-	-	-	-	-	-	-	-	-	-	-	-	-	-	-	C	-	-	-	-	-	-	-	-	-	-	-	-
CP031154.1	156866	C	DU497_00730	-	-	-	-	-	-	-	-	-	-	A	-	-	-	-	-	-	A	-	-	-	-	-	-	-	-	-	-	-	-
CP031154.1	156867	G	DU497_00730	-	-	-	-	-	-	-	-	-	-	A	-	-	-	-	-	-	A	-	-	-	-	-	-	-	-	-	-	-	-
CP031154.1	156868	C	DU497_00730	-	-	-	-	-	-	-	-	-	-	A	-	-	-	-	-	-	A	-	-	-	-	-	-	-	-	-	-	-	-
CP031154.1	156879	A	DU497_00730	-	-	-	-	-	-	-	-	-	-	C	-	-	-	-	-	-	C	-	-	-	-	-	-	-	-	-	-	-	-
CP031154.1	156887	C	DU497_00730	-	-	-	-	-	-	-	-	-	-	A	-	-	-	-	-	-	A	-	-	-	-	-	-	-	-	-	-	-	-
CP031154.1	156889	T	DU497_00730	-	-	-	-	-	-	-	-	-	-	G	-	-	-	-	-	-	G	-	-	-	-	-	-	-	-	-	-	-	-
CP031154.1	156890	G	DU497_00730	-	-	-	-	-	-	-	-	-	-	C	-	-	-	-	-	-	C	-	-	-	-	-	-	-	-	-	-	-	-
CP031154.1	156894	C	DU497_00730	-	-	-	-	-	-	-	-	-	-	G	-	-	-	-	-	-	G	-	-	-	-	-	-	-	-	-	-	-	-
CP031154.1	156895	C	DU497_00730	-	-	-	-	-	-	-	-	-	-	T	-	-	-	-	-	-	T	-	-	-	-	-	-	-	-	-	-	-	-
CP031154.1	156897	T	DU497_00730	-	-	-	-	-	-	-	-	-	-	C	-	-	-	-	-	-	C	-	-	-	-	-	-	-	-	-	-	-	-
CP031154.1	156902	T	DU497_00730	-	-	-	-	-	-	-	-	-	-	G	-	-	-	-	-	-	G	-	-	-	-	-	-	-	-	-	-	-	-
CP031154.1	156904	C	DU497_00730	-	-	-	-	-	-	-	-	-	-	G	-	-	-	-	-	-	G	-	-	-	-	-	-	-	-	-	-	-	-
CP031154.1	156905	G	DU497_00730	-	-	-	-	-	-	-	-	-	-	A	-	-	-	-	-	-	A	-	-	-	-	-	-	-	-	-	-	-	-
CP031154.1	156907	G	DU497_00730	-	-	-	-	-	-	-	-	-	-	T	-	-	-	-	-	-	T	-	-	-	-	-	-	-	-	-	-	-	-
CP031154.1	156910	C	DU497_00730	-	-	-	-	-	-	-	-	-	-	G	-	-	-	-	-	-	G	-	-	-	-	-	-	-	-	-	-	-	-
CP031154.1	156912	T	DU497_00730	-	-	-	-	-	-	-	-	-	-	G	-	-	-	-	-	-	G	-	-	-	-	-	-	-	-	-	-	-	-
CP031154.1	156913	G	DU497_00730	-	-	-	-	-	-	-	-	-	-	C	-	-	-	-	-	-	C	-	-	-	-	-	-	-	-	-	-	-	-
CP031154.1	156922	G	DU497_00730	-	-	-	-	-	-	-	-	-	-	C	-	-	-	-	-	-	-	-	-	-	-	-	-	-	-	-	-	-	-
CP031154.1	156937	C	DU497_00730	-	-	-	-	-	-	-	-	-	-	G	-	-	-	-	-	-	-	-	-	-	-	-	-	-	-	-	-	-	-
CP031154.1	156970	G	DU497_00730	-	-	-	-	-	-	-	-	-	-	A	-	-	-	-	-	-	-	-	-	-	-	-	-	-	-	-	-	-	-
CP031154.1	156971	C	DU497_00730	-	-	-	-	-	-	-	-	-	-	T	-	-	-	-	-	-	-	-	-	-	-	-	-	-	-	-	-	-	-
CP031154.1	156973	C	DU497_00730	-	-	-	-	-	-	-	-	-	-	G	-	-	-	-	-	-	-	-	-	-	-	-	-	-	-	-	-	-	-
CP031154.1	157018	T	DU497_00730	-	-	-	-	-	-	-	-	-	-	C	-	-	-	-	-	-	-	-	-	-	-	-	-	-	-	-	-	-	-
CP031154.1	157021	G	DU497_00730	-	-	-	-	-	-	-	-	-	-	A	-	-	-	-	-	-	-	-	-	-	-	-	-	-	-	-	-	-	-
CP031154.1	157045	T	DU497_00730	-	-	-	-	-	-	-	-	-	-	C	-	-	-	-	-	-	-	-	-	-	-	-	-	-	-	-	-	-	-
CP031154.1	157049	A	DU497_00730	-	-	-	-	-	-	-	-	-	-	C	-	-	-	-	-	-	C	-	-	-	-	-	-	-	-	-	-	-	-
CP031154.1	157051	T	DU497_00730	-	-	-	-	-	-	-	-	-	-	C	-	-	-	-	-	-	C	-	-	-	-	-	-	-	-	-	-	-	-
CP031154.1	157054	G	DU497_00730	-	-	-	-	-	-	-	-	-	-	C	-	-	-	-	-	-	C	-	-	-	-	-	-	-	-	-	-	-	-
CP031154.1	157056	A	DU497_00730	-	-	-	-	-	-	-	-	-	-	C	-	-	-	-	-	-	C	-	-	-	-	-	-	-	-	-	-	-	-
CP031154.1	157057	G	DU497_00730	-	-	-	-	-	-	-	-	-	-	C	-	-	-	-	-	-	C	-	-	-	-	-	-	-	-	-	-	-	-
CP031154.1	157066	G	DU497_00730	-	-	-	-	-	-	-	-	-	-	C	-	-	-	-	-	-	C	-	-	-	-	-	-	-	-	-	-	-	-
CP031154.1	157069	T	DU497_00730	-	-	-	-	-	-	-	-	-	-	C	-	-	-	-	-	-	C	-	-	-	-	-	-	-	-	-	-	-	-
CP031154.1	157070	A	DU497_00730	-	-	-	-	-	-	-	-	-	-	G	-	-	-	-	-	-	G	-	-	-	-	-	-	-	-	-	-	-	-
CP031154.1	157081	C	DU497_00730	-	-	-	-	-	-	-	-	-	-	G	-	-	-	-	-	-	G	-	-	-	-	-	-	-	-	-	-	-	-
CP031154.1	157084	C	DU497_00730	-	-	-	-	-	-	-	-	-	-	G	-	-	-	-	-	-	G	-	-	-	-	-	-	-	-	-	-	-	-
CP031154.1	157093	G	DU497_00730	-	-	-	-	-	-	-	-	-	-	C	-	-	-	-	-	-	C	-	-	-	-	-	-	-	-	-	-	-	-
CP031154.1	157108	C	DU497_00730	-	-	-	-	-	-	-	-	-	-	G	-	-	-	-	-	-	G	-	-	-	-	-	-	-	-	-	-	-	-
CP031154.1	157174	G	DU497_00730	-	-	-	-	-	-	-	-	-	-	C	-	-	-	-	-	-	-	-	-	-	-	-	-	-	-	-	-	-	-
CP031154.1	157183	A	DU497_00730	-	-	-	-	-	-	-	-	-	-	G	-	-	-	-	-	-	-	-	-	-	-	-	-	-	-	-	-	-	-
CP031154.1	157201	C	DU497_00730	-	-	-	-	-	-	-	-	-	-	T	-	-	-	-	-	-	-	-	-	-	-	-	-	-	-	-	-	-	-
CP031154.1	157204	T	DU497_00730	-	-	-	-	-	-	-	-	-	-	C	-	-	-	-	-	-	-	-	-	-	-	-	-	-	-	-	-	-	-
CP031154.1	157220	T	DU497_00730	-	-	-	-	-	-	-	-	-	-	C	-	-	-	-	-	-	-	-	-	-	-	-	-	-	-	-	-	-	-
CP031154.1	157222	C	DU497_00730	-	-	-	-	-	-	-	-	-	-	G	-	-	-	-	-	-	-	-	-	-	-	-	-	-	-	-	-	-	-
CP031154.1	157258	C	DU497_00730	-	-	-	-	-	-	-	-	-	-	G	-	-	-	-	-	-	-	-	-	-	-	-	-	-	-	-	-	-	-
CP031154.1	157259	G	DU497_00730	-	-	-	-	-	-	-	-	-	-	A	-	-	-	-	-	-	-	-	-	-	-	-	-	-	-	-	-	-	-
CP031154.1	157273	T	DU497_00730	-	-	-	-	-	-	-	-	-	-	C	-	-	-	-	-	-	-	-	-	-	-	-	-	-	-	-	-	-	-
CP031154.1	157336	A	DU497_00730	-	-	-	-	-	-	-	-	-	-	G	-	-	-	-	-	-	-	-	-	-	-	-	-	-	-	-	-	-	-
CP031154.1	157339	C	DU497_00730	-	-	-	-	-	-	-	-	-	-	G	-	-	-	-	-	-	-	-	-	-	-	-	-	-	-	-	-	-	-
CP031154.1	157354	T	DU497_00730	-	-	-	-	-	-	-	-	-	-	C	-	-	-	-	-	-	-	-	-	-	-	-	-	-	-	-	-	-	-
CP031154.1	157357	T	DU497_00730	-	-	-	-	-	-	-	-	-	-	C	-	-	-	-	-	-	-	-	-	-	-	-	-	-	-	-	-	-	-
CP031154.1	157369	C	DU497_00730	-	-	-	-	-	-	-	-	-	-	G	-	-	-	-	-	-	-	-	-	-	-	-	-	-	-	-	-	-	-
CP031154.1	157381	C	DU497_00730	-	-	-	-	-	-	-	-	-	-	G	-	-	-	-	-	-	G	-	-	-	-	-	-	-	-	-	-	-	-
CP031154.1	157384	A	DU497_00730	-	-	-	-	-	-	-	-	-	-	G	-	-	-	-	-	-	G	-	-	-	-	-	-	-	-	-	-	-	-
CP031154.1	157387	G	DU497_00730	-	-	-	-	-	-	-	-	-	-	C	-	-	-	-	-	-	C	-	-	-	-	-	-	-	-	-	-	-	-
CP031154.1	157397	G	DU497_00730	-	-	-	-	-	-	-	-	-	-	A	-	-	-	-	-	-	A	-	-	-	-	-	-	-	-	-	-	-	-
CP031154.1	157398	C	DU497_00730	-	-	-	-	-	-	-	-	-	-	T	-	-	-	-	-	-	T	-	-	-	-	-	-	-	-	-	-	-	-
CP031154.1	157399	A	DU497_00730	-	-	-	-	-	-	-	-	-	-	-	-	-	-	-	-	-	G	-	-	-	-	-	-	-	-	-	-	-	-
CP031154.1	157405	C	DU497_00730	-	-	-	-	-	-	-	-	-	-	G	-	-	-	-	-	-	G	-	-	-	-	-	-	-	-	-	-	-	-
CP031154.1	157409	C	DU497_00730	-	-	-	-	-	-	-	-	-	-	-	-	-	-	-	-	-	A	-	-	-	-	-	-	-	-	-	-	-	-
CP031154.1	157420	C	DU497_00730	-	-	-	-	-	-	-	-	-	-	G	-	-	-	-	-	-	G	-	-	-	-	-	-	-	-	-	-	-	-
CP031154.1	157425	T	DU497_00730	-	-	-	-	-	-	-	-	-	-	-	-	-	-	-	-	-	C	-	-	-	-	-	-	-	-	-	-	-	-
CP031154.1	157426	C	DU497_00730	-	-	-	-	-	-	-	-	-	-	-	-	-	-	-	-	-	G	-	-	-	-	-	-	-	-	-	-	-	-
CP031154.1	157430	A	DU497_00730	-	-	-	-	-	-	-	-	-	-	-	-	-	-	-	-	-	T	-	-	-	-	-	-	-	-	-	-	-	-
CP031154.1	157431	G	DU497_00730	-	-	-	-	-	-	-	-	-	-	-	-	-	-	-	-	-	C	-	-	-	-	-	-	-	-	-	-	-	-
CP031154.1	157432	C	DU497_00730	-	-	-	-	-	-	-	-	-	-	-	-	-	-	-	-	-	G	-	-	-	-	-	-	-	-	-	-	-	-
CP031154.1	157433	T	DU497_00730	-	-	-	-	-	-	-	-	-	-	-	-	-	-	-	-	-	G	-	-	-	-	-	-	-	-	-	-	-	-
CP031154.1	157443	T	DU497_00730	-	-	-	-	-	-	-	-	-	-	-	-	-	-	-	-	-	C	-	-	-	-	-	-	-	-	-	-	-	-
CP031154.1	157444	C	DU497_00730	-	-	-	-	-	-	-	-	-	-	G	-	-	-	-	-	-	G	-	-	-	-	-	-	-	-	-	-	-	-
CP031154.1	157448	A	DU497_00730	-	-	-	-	-	-	-	-	-	-	-	-	-	-	-	-	-	G	-	-	-	-	-	-	-	-	-	-	-	-
CP031154.1	157449	C	DU497_00730	-	-	-	-	-	-	-	-	-	-	-	-	-	-	-	-	-	A	-	-	-	-	-	-	-	-	-	-	-	-
CP031154.1	157450	C	DU497_00730	-	-	-	-	-	-	-	-	-	-	T	-	-	-	-	-	-	T	-	-	-	-	-	-	-	-	-	-	-	-
CP031154.1	157456	C	DU497_00730	-	-	-	-	-	-	-	-	-	-	-	-	-	-	-	-	-	G	-	-	-	-	-	-	-	-	-	-	-	-
CP031154.1	157459	C	DU497_00730	-	-	-	-	-	-	-	-	-	-	-	-	-	-	-	-	-	G	-	-	-	-	-	-	-	-	-	-	-	-
CP031154.1	157461	T	DU497_00730	-	-	-	-	-	-	-	-	-	-	-	-	-	-	-	-	-	C	-	-	-	-	-	-	-	-	-	-	-	-
CP031154.1	157468	C	DU497_00730	-	-	-	-	-	-	-	-	-	-	T	-	-	-	-	-	-	T	-	-	-	-	-	-	-	-	-	-	-	-
CP031154.1	157471	A	DU497_00730	-	-	-	-	-	-	-	-	-	-	-	-	-	-	-	-	-	G	-	-	-	-	-	-	-	-	-	-	-	-
CP031154.1	157495	G	DU497_00730	-	-	-	-	-	-	-	-	-	-	C	-	-	-	-	-	-	C	-	-	-	-	-	-	-	-	-	-	-	-
CP031154.1	157498	T	DU497_00730	-	-	-	-	-	-	-	-	-	-	-	-	-	-	-	-	-	C	-	-	-	-	-	-	-	-	-	-	-	-
CP031154.1	157505	G	DU497_00730	-	-	-	-	-	-	-	-	-	-	A	-	-	-	-	-	-	A	-	-	-	-	-	-	-	-	-	-	-	-
CP031154.1	157506	C	DU497_00730	-	-	-	-	-	-	-	-	-	-	T	-	-	-	-	-	-	T	-	-	-	-	-	-	-	-	-	-	-	-
CP031154.1	157632	G	DU497_00730	-	-	-	-	-	-	-	-	-	-	-	-	-	-	-	-	-	A	-	-	-	-	-	-	-	-	-	-	-	-
CP031154.1	157638	A	DU497_00730	-	-	-	-	-	-	-	-	-	-	G	-	-	-	-	-	-	-	-	-	-	-	-	-	-	-	-	-	-	-
CP031154.1	157653	G	DU497_00730-DU497_00735	-	-	-	-	-	-	-	-	-	-	-	-	-	-	-	-	-	A	-	-	-	-	-	-	-	-	-	-	-	-
CP031154.1	157654	G	DU497_00730-DU497_00735	-	-	-	-	-	-	-	-	-	-	-	-	-	-	-	-	-	A	-	-	-	-	-	-	-	-	-	-	-	-
CP031154.1	157953	C	DU497_00735	-	-	-	-	-	-	-	-	-	-	-	-	-	-	-	-	-	T	-	-	-	-	-	-	-	-	-	-	-	-
CP031154.1	158315	C	DU497_00735	-	-	-	T	-	-	-	-	-	-	-	-	-	-	-	-	-	-	-	-	-	-	-	-	-	-	-	-	-	-
CP031154.1	158565	T	DU497_00740	-	-	-	-	-	-	-	-	-	-	G	-	-	-	-	-	-	-	-	-	-	-	-	-	-	-	-	-	-	-
CP031154.1	158566	C	DU497_00740	-	-	-	-	-	-	-	-	-	-	T	-	-	-	-	-	-	-	-	-	-	-	-	-	-	-	-	-	-	-
CP031154.1	158594	C	DU497_00740	-	-	-	-	-	-	-	-	-	-	T	-	-	-	-	-	-	T	-	-	-	-	-	-	-	-	-	-	-	-
CP031154.1	158609	A	DU497_00740	-	-	-	-	-	-	-	-	-	-	-	-	-	-	-	-	-	C	-	-	-	-	-	-	-	-	-	-	-	-
CP031154.1	158687	C	DU497_00740	-	-	-	-	-	-	-	-	-	-	T	-	-	-	-	-	-	T	-	-	-	-	-	-	-	-	-	-	-	-
CP031154.1	158693	T	DU497_00740	-	-	-	-	-	-	-	-	-	-	-	-	-	-	-	-	-	G	-	-	-	-	-	-	-	-	-	-	-	-
CP031154.1	158706	A	DU497_00740	-	-	-	-	-	-	-	-	-	-	C	-	-	-	-	-	-	-	-	-	-	-	-	-	-	-	-	-	-	-
CP031154.1	158731	C	DU497_00740	-	-	-	-	-	-	-	-	-	-	-	-	-	-	-	-	-	T	-	-	-	-	-	-	-	-	-	-	-	-
CP031154.1	158779	G	DU497_00740	-	-	-	-	-	-	-	-	-	-	-	-	-	-	-	-	-	A	-	-	-	-	-	-	-	-	-	-	-	-
CP031154.1	158840	C	DU497_00740	-	-	-	-	-	-	-	-	-	-	T	-	-	-	-	-	-	-	-	-	-	-	-	-	-	-	-	-	-	-
CP031154.1	159006	T	DU497_00740	-	-	-	-	-	-	-	-	-	-	C	-	-	-	-	-	-	C	-	-	-	-	-	-	-	-	-	-	-	-
CP031154.1	159008	T	DU497_00740	-	-	-	-	-	-	-	-	-	-	C	-	-	-	-	-	-	C	-	-	-	-	-	-	-	-	-	-	-	-
CP031154.1	159055	C	DU497_00740	-	-	-	-	-	-	-	-	-	-	T	-	-	-	-	-	-	-	-	-	-	-	-	-	-	-	-	-	-	-
CP031154.1	159066	C	DU497_00740	-	-	-	-	-	-	-	-	-	-	T	-	-	-	-	-	-	-	-	-	-	-	-	-	-	-	-	-	-	-
CP031154.1	159115	G	DU497_00740	-	-	-	-	-	-	-	-	-	-	-	-	-	-	-	-	-	-	-	-	-	-	-	-	-	-	-	-	A	-
CP031154.1	159133	T	DU497_00740	-	-	-	-	-	-	-	-	-	-	C	-	-	-	-	-	-	C	-	-	-	-	-	-	-	-	-	-	-	-
CP031154.1	159148	G	DU497_00740	-	-	-	-	-	-	-	-	-	-	A	-	-	-	-	-	-	A	-	-	-	-	-	-	-	-	-	-	-	-
CP031154.1	159261	A	DU497_00740	-	-	-	-	-	-	-	-	-	-	G	-	-	-	-	-	-	G	-	-	-	-	-	-	-	-	-	-	-	-
CP031154.1	159524	G	DU497_00740	-	-	-	-	-	-	-	-	-	-	-	-	-	-	-	-	-	A	-	-	-	-	-	-	-	-	-	-	-	-
CP031154.1	159529	G	DU497_00740	-	-	-	-	-	-	-	-	-	-	-	-	-	-	-	-	-	T	-	-	-	-	-	-	-	-	-	-	-	-
CP031154.1	159567	G	DU497_00740	-	-	-	-	-	-	-	-	-	-	A	-	-	-	-	-	-	A	-	-	-	-	-	-	-	-	-	-	-	-
CP031154.1	159899	G	DU497_00745	-	-	-	-	-	-	-	-	-	-	-	-	-	-	-	-	-	T	-	-	-	-	-	-	-	-	-	-	-	-
CP031154.1	160297	C	DU497_00745	-	-	-	-	-	-	-	-	-	-	-	-	-	-	-	-	-	T	-	-	-	-	-	-	-	-	-	-	-	-
CP031154.1	160566	C	DU497_00750	-	-	-	-	-	-	-	-	-	-	T	-	-	-	-	-	-	-	-	-	-	-	-	-	-	-	-	-	-	-
CP031154.1	160829	T	DU497_00750	-	-	-	-	-	-	-	-	-	-	C	-	-	-	-	-	-	C	-	-	-	-	-	-	-	-	-	-	-	-
CP031154.1	160895	C	DU497_00750	-	-	-	-	-	-	-	-	-	-	T	-	-	-	-	-	-	-	-	-	-	-	-	-	-	-	-	-	-	-
CP031154.1	161312	C	DU497_00755	-	-	-	-	-	-	-	-	-	-	-	-	-	-	-	-	-	G	-	-	-	-	-	-	-	-	-	-	-	-
CP031154.1	162107	A	DU497_00755	-	-	-	-	-	-	-	-	-	-	G	-	-	-	-	-	-	G	-	-	-	-	-	-	-	-	-	-	-	-
CP031154.1	162548	T	DU497_00755	-	-	-	-	-	-	-	-	-	-	C	-	-	-	-	-	-	C	-	-	-	-	-	-	-	-	-	-	-	-
CP031154.1	162555	T	DU497_00755	-	-	-	-	-	-	-	-	-	-	G	-	-	-	-	-	-	G	-	-	-	-	-	-	-	-	-	-	-	-
CP031154.1	162830	C	DU497_00755	-	-	-	-	-	-	-	-	-	-	T	-	-	-	-	-	-	-	-	-	-	-	-	-	-	-	-	-	-	-
CP031154.1	162986	C	DU497_00760	-	-	-	-	-	-	-	-	-	-	T	-	-	-	-	-	-	T	-	-	-	-	-	-	-	-	-	-	-	-
CP031154.1	163041	G	DU497_00760	-	-	-	-	-	-	-	-	-	-	-	-	-	-	-	-	-	A	-	-	-	-	-	-	-	-	-	-	-	-
CP031154.1	163214	A	DU497_00760	-	-	-	-	-	-	-	-	-	-	G	-	-	-	-	-	-	G	-	-	-	-	-	-	-	-	-	-	-	-
CP031154.1	163731	C	DU497_00765	-	-	-	-	-	-	-	-	-	-	T	-	-	-	-	-	-	-	-	-	-	-	-	-	-	-	-	-	-	-
CP031154.1	164022	A	DU497_00765-DU497_00770	-	-	-	-	-	-	-	-	-	-	-	-	-	-	-	-	-	G	-	-	-	-	-	-	-	-	-	-	-	-
CP031154.1	164057	C	DU497_00765-DU497_00770	-	-	-	-	-	-	-	-	-	-	T	-	-	-	-	-	-	T	-	-	-	-	-	-	-	-	-	-	-	-
CP031154.1	164058	A	DU497_00765-DU497_00770	-	-	-	-	-	-	-	-	-	-	-	-	-	-	-	-	-	G	-	-	-	-	-	-	-	-	-	-	-	-
CP031154.1	164247	A	DU497_00765-DU497_00770	-	-	-	-	-	-	-	-	-	-	G	-	-	-	-	-	-	-	-	-	-	-	-	-	-	-	-	-	-	-
CP031154.1	164760	A	DU497_00770	-	-	-	-	-	-	-	-	-	-	-	-	-	-	-	-	-	G	-	-	-	-	-	-	-	-	-	-	-	-
CP031154.1	164822	C	DU497_00770	-	-	-	-	-	-	-	-	-	-	T	-	-	-	-	-	-	-	-	-	-	-	-	-	-	-	-	-	-	-
CP031154.1	166301	G	DU497_00770-DU497_00775	-	-	-	-	-	-	-	-	-	-	-	-	-	-	-	-	-	A	-	-	-	-	-	-	-	-	-	-	-	-
CP031154.1	166486	C	DU497_00775	-	-	-	-	-	-	-	-	-	-	A	-	-	-	-	-	-	-	-	-	-	-	-	-	-	-	-	-	-	-
CP031154.1	167488	C	DU497_00775	-	-	-	-	-	-	-	-	-	-	-	-	-	-	-	-	-	A	-	-	-	-	-	-	-	-	-	-	-	-
CP031154.1	168366	A	DU497_00785	-	-	-	-	-	-	-	-	-	-	G	-	-	-	-	-	-	-	-	-	-	-	-	-	-	-	-	-	-	-
CP031154.1	168369	C	DU497_00785	-	-	-	-	-	-	-	-	-	-	G	-	-	-	-	-	-	-	-	-	-	-	-	-	-	-	-	-	-	-
CP031154.1	168443	A	DU497_00785	-	-	-	-	-	-	-	-	-	-	T	-	-	-	-	-	-	-	-	-	-	-	-	-	-	-	-	-	-	-
CP031154.1	168450	C	DU497_00785	-	-	-	-	-	-	-	-	-	-	T	-	-	-	-	-	-	-	-	-	-	-	-	-	-	-	-	-	-	-
CP031154.1	168911	T	DU497_00785	-	-	-	-	-	-	-	-	-	-	-	-	-	-	-	-	-	C	-	-	-	-	-	-	-	-	-	-	-	-
CP031154.1	169024	G	DU497_00785	-	-	-	-	-	-	-	-	-	-	T	-	-	-	-	-	-	-	-	-	-	-	-	-	-	-	-	-	-	-
CP031154.1	169358	A	DU497_00785	-	-	-	-	-	-	-	-	-	-	-	-	-	-	-	-	-	-	-	-	-	-	-	-	-	-	-	-	-	-
CP031154.1	169370	T	DU497_00785	-	-	-	-	-	-	-	-	-	-	C	-	-	-	-	-	-	-	-	-	-	-	-	-	-	-	-	-	-	-
CP031154.1	169917	G	DU497_00790	-	-	-	-	-	-	-	-	-	-	-	-	-	-	-	-	-	-	-	-	-	-	-	-	A	-	-	-	-	-
CP031154.1	169926	C	DU497_00790	-	-	-	-	-	-	-	-	-	-	G	-	-	-	-	-	-	G	-	-	-	-	-	-	-	-	-	-	-	-
CP031154.1	170155	G	DU497_00790	-	-	-	-	-	-	-	-	-	-	T	-	-	-	-	-	-	T	-	-	-	-	-	-	-	-	-	-	-	-
CP031154.1	170157	A	DU497_00790	-	-	-	-	-	-	-	-	-	-	G	-	-	-	-	-	-	-	-	-	-	-	-	-	-	-	-	-	-	-
CP031154.1	170467	T	DU497_00795	-	-	-	-	-	-	-	-	-	-	-	-	-	-	-	-	-	-	-	-	-	-	-	-	C	-	-	-	-	-
CP031154.1	170723	C	DU497_00795	-	-	-	-	-	-	-	-	-	-	-	-	-	-	-	-	-	T	-	-	-	-	-	-	-	-	-	-	-	-
CP031154.1	171140	C	DU497_00795	-	-	-	-	-	-	-	-	-	-	T	-	-	-	-	-	-	-	-	-	-	-	-	-	-	-	-	-	-	-
CP031154.1	171255	A	DU497_00795	-	-	-	-	-	-	-	-	-	-	C	-	-	-	-	-	-	C	-	-	-	-	-	-	-	-	-	-	-	-
CP031154.1	171406	T	DU497_00795	-	-	-	-	-	-	-	-	-	-	-	-	-	-	-	-	-	C	-	-	-	-	-	-	-	-	-	-	-	-
CP031154.1	171720	A	DU497_00795-DU497_00800	-	-	-	-	-	-	-	-	-	-	-	-	-	-	-	-	-	G	-	-	-	-	-	-	-	-	-	-	-	-
CP031154.1	171774	T	DU497_00795-DU497_00800	-	-	-	-	-	-	-	-	-	-	C	-	-	-	-	-	-	C	-	-	-	-	-	-	-	-	-	-	-	-
CP031154.1	171856	C	DU497_00800	-	-	-	-	-	-	-	-	-	-	-	-	-	-	-	-	-	T	-	-	-	-	-	-	-	-	-	-	-	-
CP031154.1	172269	C	DU497_00800	-	-	-	-	-	-	-	-	-	-	G	-	-	-	-	-	-	G	-	-	-	-	-	-	-	-	-	-	-	-
CP031154.1	172275	T	DU497_00800	-	-	-	-	-	-	-	-	-	-	C	-	-	-	-	-	-	C	-	-	-	-	-	-	-	-	-	-	-	-
CP031154.1	172297	A	DU497_00800	-	-	-	-	-	-	-	-	-	-	G	-	-	-	-	-	-	-	-	-	-	-	-	-	-	-	-	-	-	-
CP031154.1	172299	C	DU497_00800	-	-	-	-	-	-	-	-	-	-	T	-	-	-	-	-	-	T	-	-	-	-	-	-	-	-	-	-	-	-
CP031154.1	172302	A	DU497_00800	-	-	-	-	-	-	-	-	-	-	G	-	-	-	-	-	-	G	-	-	-	-	-	-	-	-	-	-	-	-
CP031154.1	172351	G	DU497_00800	-	-	-	-	-	-	-	-	-	-	T	-	-	-	-	-	-	T	-	-	-	-	-	-	-	-	-	-	-	-
CP031154.1	172521	A	DU497_00800	-	-	-	-	-	-	-	-	-	-	G	-	-	-	-	-	-	G	-	-	-	-	-	-	-	-	-	-	-	-
CP031154.1	172527	T	DU497_00800	-	-	-	-	-	-	-	-	-	-	C	-	-	-	-	-	-	C	-	-	-	-	-	-	-	-	-	-	-	-
CP031154.1	172542	A	DU497_00800	-	-	-	-	-	-	-	-	-	-	C	-	-	-	-	-	-	C	-	-	-	-	-	-	-	-	-	-	-	-
CP031154.1	172560	A	DU497_00800	-	-	-	-	-	-	-	-	-	-	T	-	-	-	-	-	-	T	-	-	-	-	-	-	-	-	-	-	-	-
CP031154.1	172635	T	DU497_00800	-	-	-	-	-	-	-	-	-	-	C	-	-	-	-	-	-	C	-	-	-	-	-	-	-	-	-	-	-	-
CP031154.1	172662	T	DU497_00800	-	-	-	-	-	-	-	-	-	-	C	-	-	-	-	-	-	C	-	-	-	-	-	-	-	-	-	-	-	-
CP031154.1	172701	A	DU497_00800	-	-	-	-	-	-	-	-	-	-	G	-	-	-	-	-	-	-	-	-	-	-	-	-	-	-	-	-	-	-
CP031154.1	172707	C	DU497_00800	-	-	-	-	-	-	-	-	-	-	G	-	-	-	-	-	-	-	-	-	-	-	-	-	-	-	-	-	-	-
CP031154.1	172713	A	DU497_00800	-	-	-	-	-	-	-	-	-	-	C	-	-	-	-	-	-	-	-	-	-	-	-	-	-	-	-	-	-	-
CP031154.1	172722	T	DU497_00800	-	-	-	-	-	-	-	-	-	-	C	-	-	-	-	-	-	C	-	-	-	-	-	-	-	-	-	-	-	-
CP031154.1	172728	C	DU497_00800	-	-	-	-	-	-	-	-	-	-	T	-	-	-	-	-	-	T	-	-	-	-	-	-	-	-	-	-	-	-
CP031154.1	172736	A	DU497_00800	-	-	-	-	-	-	-	-	-	-	G	-	-	-	-	-	-	G	-	-	-	-	-	-	-	-	-	-	-	-
CP031154.1	172737	T	DU497_00800	-	-	-	-	-	-	-	-	-	-	C	-	-	-	-	-	-	C	-	-	-	-	-	-	-	-	-	-	-	-
CP031154.1	172761	C	DU497_00800	-	-	-	-	-	-	-	-	-	-	G	-	-	-	-	-	-	G	-	-	-	-	-	-	-	-	-	-	-	-
CP031154.1	172770	T	DU497_00800	-	-	-	-	-	-	-	-	-	-	C	-	-	-	-	-	-	-	-	-	-	-	-	-	-	-	-	-	-	-
CP031154.1	172776	C	DU497_00800	-	-	-	-	-	-	-	-	-	-	G	-	-	-	-	-	-	-	-	-	-	-	-	-	-	-	-	-	-	-
CP031154.1	172785	T	DU497_00800	-	-	-	-	-	-	-	-	-	-	C	-	-	-	-	-	-	-	-	-	-	-	-	-	-	-	-	-	-	-
CP031154.1	172809	C	DU497_00800	-	-	-	-	-	-	-	-	-	-	T	-	-	-	-	-	-	-	-	-	-	-	-	-	-	-	-	-	-	-
CP031154.1	172812	C	DU497_00800	-	-	-	-	-	-	-	-	-	-	G	-	-	-	-	-	-	-	-	-	-	-	-	-	-	-	-	-	-	-
CP031154.1	172855	A	DU497_00800	-	-	-	-	-	-	-	-	-	-	-	-	-	-	-	-	-	G	-	-	-	-	-	-	-	-	-	-	-	-
CP031154.1	172856	C	DU497_00800	-	-	-	-	-	-	-	-	-	-	-	-	-	-	-	-	-	T	-	-	-	-	-	-	-	-	-	-	-	-
CP031154.1	172908	G	DU497_00800	-	-	-	-	-	-	-	-	-	-	A	-	-	-	-	-	-	-	-	-	-	-	-	-	-	-	-	-	-	-
CP031154.1	172917	G	DU497_00800	-	-	-	-	-	-	-	-	-	-	C	-	-	-	-	-	-	-	-	-	-	-	-	-	-	-	-	-	-	-
CP031154.1	172941	T	DU497_00800	-	-	-	-	-	-	-	-	-	-	C	-	-	-	-	-	-	-	-	-	-	-	-	-	-	-	-	-	-	-
CP031154.1	172989	C	DU497_00800	-	-	-	-	-	-	-	-	-	-	-	-	-	-	-	-	-	T	-	-	-	-	-	-	-	-	-	-	-	-
CP031154.1	173020	G	DU497_00800	-	-	-	-	-	-	-	-	-	-	-	-	-	-	-	-	-	A	-	-	-	-	-	-	-	-	-	-	-	-
CP031154.1	173031	A	DU497_00800	-	-	-	-	-	-	-	-	-	-	G	-	-	-	-	-	-	-	-	-	-	-	-	-	-	-	-	-	-	-
CP031154.1	173043	T	DU497_00800	-	-	-	-	-	-	-	-	-	-	C	-	-	-	-	-	-	-	-	-	-	-	-	-	-	-	-	-	-	-
CP031154.1	173046	T	DU497_00800	-	-	-	-	-	-	-	-	-	-	C	-	-	-	-	-	-	-	-	-	-	-	-	-	-	-	-	-	-	-
CP031154.1	173070	C	DU497_00800	-	-	-	-	-	-	-	-	-	-	T	-	-	-	-	-	-	-	-	-	-	-	-	-	-	-	-	-	-	-
CP031154.1	173091	C	DU497_00800	-	-	-	-	-	-	-	-	-	-	T	-	-	-	-	-	-	-	-	-	-	-	-	-	-	-	-	-	-	-
CP031154.1	173100	G	DU497_00800	-	-	-	-	-	-	-	-	-	-	A	-	-	-	-	-	-	-	-	-	-	-	-	-	-	-	-	-	-	-
CP031154.1	173106	C	DU497_00800	-	-	-	-	-	-	-	-	-	-	T	-	-	-	-	-	-	-	-	-	-	-	-	-	-	-	-	-	-	-
CP031154.1	173107	C	DU497_00800	-	-	-	-	-	-	-	-	-	-	T	-	-	-	-	-	-	-	-	-	-	-	-	-	-	-	-	-	-	-
CP031154.1	173110	C	DU497_00800	-	-	-	-	-	-	-	-	-	-	A	-	-	-	-	-	-	-	-	-	-	-	-	-	-	-	-	-	-	-
CP031154.1	173111	G	DU497_00800	-	-	-	-	-	-	-	-	-	-	A	-	-	-	-	-	-	-	-	-	-	-	-	-	-	-	-	-	-	-
CP031154.1	173128	G	DU497_00800	-	-	-	-	-	-	-	-	-	-	A	-	-	-	-	-	-	-	-	-	-	-	-	-	-	-	-	-	-	-
CP031154.1	173136	C	DU497_00800	-	-	-	-	-	-	-	-	-	-	-	-	-	-	-	-	-	T	-	-	-	-	-	-	-	-	-	-	-	-
CP031154.1	173190	C	DU497_00800	-	-	-	-	-	-	-	-	-	-	T	-	-	-	-	-	-	-	-	-	-	-	-	-	-	-	-	-	-	-
CP031154.1	173238	C	DU497_00800	-	-	-	-	-	-	-	-	-	-	-	-	-	-	-	-	-	T	-	-	-	-	-	-	-	-	-	-	-	-
CP031154.1	173277	C	DU497_00800	-	-	-	-	-	-	-	-	-	-	T	-	-	-	-	-	-	-	-	-	-	-	-	-	-	-	-	-	-	-
CP031154.1	173333	G	DU497_00800	-	-	-	-	-	-	-	-	-	-	-	-	-	-	-	-	-	A	-	-	-	-	-	-	-	-	-	-	-	-
CP031154.1	173341	A	DU497_00800	-	-	-	-	-	-	-	-	-	-	-	-	-	-	-	-	-	G	-	-	-	-	-	-	-	-	-	-	-	-
CP031154.1	173423	G	DU497_00800-DU497_00805	-	-	-	-	-	-	-	-	-	-	A	-	-	-	-	-	-	A	-	-	-	-	-	-	-	-	-	-	-	-
CP031154.1	173424	C	DU497_00800-DU497_00805	-	-	-	-	-	-	-	-	-	-	T	-	-	-	-	-	-	T	-	-	-	-	-	-	-	-	-	-	-	-
CP031154.1	173595	T	DU497_00800-DU497_00805	-	-	-	-	-	-	-	-	-	-	C	-	-	-	-	-	-	-	-	-	-	-	-	-	-	-	-	-	-	-
CP031154.1	173625	A	DU497_00800-DU497_00805	-	-	-	-	-	-	-	-	-	-	G	-	-	-	-	-	-	-	-	-	-	-	-	-	-	-	-	-	-	-
CP031154.1	173646	G	DU497_00805	-	-	-	-	-	-	-	-	-	-	A	-	-	-	-	-	-	-	-	-	-	-	-	-	-	-	-	-	-	-
CP031154.1	173659	G	DU497_00805	-	-	-	-	-	-	-	-	-	-	A	-	-	-	-	-	-	-	-	-	-	-	-	-	-	-	-	-	-	-
CP031154.1	173757	T	DU497_00805	-	-	-	-	-	-	-	-	-	-	C	-	-	-	-	-	-	-	-	-	-	-	-	-	-	-	-	-	-	-
CP031154.1	173758	C	DU497_00805	-	-	-	-	-	-	-	-	-	-	A	-	-	-	-	-	-	-	-	-	-	-	-	-	-	-	-	-	-	-
CP031154.1	173766	C	DU497_00805	-	-	-	-	-	-	-	-	-	-	-	-	-	-	-	-	-	T	-	-	-	-	-	-	-	-	-	-	-	-
CP031154.1	173826	T	DU497_00805	-	-	-	-	-	-	-	-	-	-	C	-	-	-	-	-	-	-	-	-	-	-	-	-	-	-	-	-	-	-
CP031154.1	173835	C	DU497_00805	-	-	-	-	-	-	-	-	-	-	T	-	-	-	-	-	-	-	-	-	-	-	-	-	-	-	-	-	-	-
CP031154.1	173847	A	DU497_00805	-	-	-	-	-	-	-	-	-	-	G	-	-	-	-	-	-	-	-	-	-	-	-	-	-	-	-	-	-	-
CP031154.1	173877	C	DU497_00805	-	-	-	-	-	-	-	-	-	-	T	-	-	-	-	-	-	-	-	-	-	-	-	-	-	-	-	-	-	-
CP031154.1	173926	G	DU497_00805	-	-	-	-	-	-	-	-	-	-	A	-	-	-	-	-	-	-	-	-	-	-	-	-	-	-	-	-	-	-
CP031154.1	173931	T	DU497_00805	-	-	-	-	-	-	-	-	-	-	C	-	-	-	-	-	-	-	-	-	-	-	-	-	-	-	-	-	-	-
CP031154.1	173982	C	DU497_00805	-	-	-	-	-	-	-	-	-	-	T	-	-	-	-	-	-	-	-	-	-	-	-	-	-	-	-	-	-	-
CP031154.1	173986	G	DU497_00805	-	-	-	-	-	-	-	-	-	-	A	-	-	-	-	-	-	-	-	-	-	-	-	-	-	-	-	-	-	-
CP031154.1	174037	G	DU497_00805	-	-	-	-	-	-	-	-	-	-	A	-	-	-	-	-	-	-	-	-	-	-	-	-	-	-	-	-	-	-
CP031154.1	174042	C	DU497_00805	-	-	-	-	-	-	-	-	-	-	-	-	-	-	-	-	-	T	-	-	-	-	-	-	-	-	-	-	-	-
CP031154.1	174093	T	DU497_00805	-	-	-	-	-	-	-	-	-	-	C	-	-	-	-	-	-	C	-	-	-	-	-	-	-	-	-	-	-	-
CP031154.1	174108	T	DU497_00805	-	-	-	-	-	-	-	-	-	-	C	-	-	-	-	-	-	-	-	-	-	-	-	-	-	-	-	-	-	-
CP031154.1	174120	A	DU497_00805	-	-	-	-	-	-	-	-	-	-	G	-	-	-	-	-	-	-	-	-	-	-	-	-	-	-	-	-	-	-
CP031154.1	174180	A	DU497_00805	-	-	-	-	-	-	-	-	-	-	G	-	-	-	-	-	-	-	-	-	-	-	-	-	-	-	-	-	-	-
CP031154.1	174204	C	DU497_00805	-	-	-	-	-	-	-	-	-	-	A	-	-	-	-	-	-	-	-	-	-	-	-	-	-	-	-	-	-	-
CP031154.1	174222	G	DU497_00805	-	-	-	-	-	-	-	-	-	-	C	-	-	-	-	-	-	-	-	-	-	-	-	-	-	-	-	-	-	-
CP031154.1	174225	C	DU497_00805	-	-	-	-	-	-	-	-	-	-	G	-	-	-	-	-	-	-	-	-	-	-	-	-	-	-	-	-	-	-
CP031154.1	174232	A	DU497_00805	-	-	-	-	-	-	-	-	-	-	G	-	-	-	-	-	-	-	-	-	-	-	-	-	-	-	-	-	-	-
CP031154.1	174288	C	DU497_00805	-	-	-	-	-	-	-	-	-	-	T	-	-	-	-	-	-	-	-	-	-	-	-	-	-	-	-	-	-	-
CP031154.1	174305	G	DU497_00805	-	-	-	-	-	-	-	-	-	-	A	-	-	-	-	-	-	-	-	-	-	-	-	-	-	-	-	-	-	-
CP031154.1	174345	C	DU497_00805	-	-	-	-	-	-	-	-	-	-	G	-	-	-	-	-	-	-	-	-	-	-	-	-	-	-	-	-	-	-
CP031154.1	174363	A	DU497_00805	-	-	-	-	-	-	-	-	-	-	G	-	-	-	-	-	-	-	-	-	-	-	-	-	-	-	-	-	-	-
CP031154.1	174474	C	DU497_00805	-	-	-	-	-	-	-	-	-	-	T	-	-	-	-	-	-	-	-	-	-	-	-	-	-	-	-	-	-	-
CP031154.1	174597	C	DU497_00805-DU497_00810	-	-	-	-	-	-	-	-	-	-	T	-	-	-	-	-	-	-	-	-	-	-	-	-	-	-	-	-	-	-
CP031154.1	174631	T	DU497_00810	-	-	-	-	-	-	-	-	-	-	C	-	-	-	-	-	-	-	-	-	-	-	-	-	-	-	-	-	-	-
CP031154.1	174706	T	DU497_00810	-	-	-	-	-	-	-	-	-	-	C	-	-	-	-	-	-	-	-	-	-	-	-	-	-	-	-	-	-	-
CP031154.1	174714	G	DU497_00810	-	-	-	-	-	-	-	-	-	-	A	-	-	-	-	-	-	-	-	-	-	-	-	-	-	-	-	-	-	-
CP031154.1	174892	A	DU497_00810	-	-	-	-	-	-	-	-	-	-	G	-	-	-	-	-	-	-	-	-	-	-	-	-	-	-	-	-	-	-
CP031154.1	174901	C	DU497_00810	-	-	-	-	-	-	-	-	-	-	T	-	-	-	-	-	-	-	-	-	-	-	-	-	-	-	-	-	-	-
CP031154.1	174958	T	DU497_00810	-	-	-	-	-	-	-	-	-	-	C	-	-	-	-	-	-	C	-	-	-	-	-	-	-	-	-	-	-	-
CP031154.1	174963	C	DU497_00810	-	-	-	-	-	-	-	-	-	-	T	-	-	-	-	-	-	T	-	-	-	-	-	-	-	-	-	-	-	-
CP031154.1	174970	C	DU497_00810	-	-	-	-	-	-	-	-	-	-	G	-	-	-	-	-	-	G	-	-	-	-	-	-	-	-	-	-	-	-
CP031154.1	175015	A	DU497_00810	-	-	-	-	-	-	-	-	-	-	G	-	-	-	-	-	-	-	-	-	-	-	-	-	-	-	-	-	-	-
CP031154.1	175017	G	DU497_00810	-	-	-	-	-	-	-	-	-	-	A	-	-	-	-	-	-	-	-	-	-	-	-	-	-	-	-	-	-	-
CP031154.1	175018	C	DU497_00810	-	-	-	-	-	-	-	-	-	-	-	-	-	-	-	-	-	T	-	-	-	-	-	-	-	-	-	-	-	-
CP031154.1	175027	G	DU497_00810	-	-	-	-	-	-	-	-	-	-	A	-	-	-	-	-	-	-	-	-	-	-	-	-	-	-	-	-	-	-
CP031154.1	175034	G	DU497_00810	-	-	-	-	-	-	-	-	-	-	A	-	-	-	-	-	-	-	-	-	-	-	-	-	-	-	-	-	-	-
CP031154.1	175036	G	DU497_00810	-	-	-	-	-	-	-	-	-	-	C	-	-	-	-	-	-	-	-	-	-	-	-	-	-	-	-	-	-	-
CP031154.1	175051	T	DU497_00810	-	-	-	-	-	-	-	-	-	-	-	-	-	-	-	-	-	C	-	-	-	-	-	-	-	-	-	-	-	-
CP031154.1	175054	C	DU497_00810	-	-	-	-	-	-	-	-	-	-	-	-	-	-	-	-	-	T	-	-	-	-	-	-	-	-	-	-	-	-
CP031154.1	175072	C	DU497_00810	-	-	-	-	-	-	-	-	-	-	T	-	-	-	-	-	-	-	-	-	-	-	-	-	-	-	-	-	-	-
CP031154.1	175094	G	DU497_00810	-	-	-	-	-	-	-	-	-	-	A	-	-	-	-	-	-	-	-	-	-	-	-	-	-	-	-	-	-	-
CP031154.1	175153	G	DU497_00810	-	-	-	-	-	-	-	-	-	-	C	-	-	-	-	-	-	-	-	-	-	-	-	-	-	-	-	-	-	-
CP031154.1	175210	C	DU497_00810	-	-	-	-	-	-	-	-	-	-	T	-	-	-	-	-	-	-	-	-	-	-	-	-	-	-	-	-	-	-
CP031154.1	175258	G	DU497_00810	-	-	-	-	-	-	-	-	-	-	A	-	-	-	-	-	-	-	-	-	-	-	-	-	-	-	-	-	-	-
CP031154.1	175275	T	DU497_00810	-	-	-	-	-	-	-	-	-	-	C	-	-	-	-	-	-	-	-	-	-	-	-	-	-	-	-	-	-	-
CP031154.1	175277	T	DU497_00810	-	-	-	-	-	-	-	-	-	-	C	-	-	-	-	-	-	-	-	-	-	-	-	-	-	-	-	-	-	-
CP031154.1	175282	C	DU497_00810	-	-	-	-	-	-	-	-	-	-	T	-	-	-	-	-	-	-	-	-	-	-	-	-	-	-	-	-	-	-
CP031154.1	175363	C	DU497_00810	-	-	-	-	-	-	-	-	-	-	G	-	-	-	-	-	-	-	-	-	-	-	-	-	-	-	-	-	-	-
CP031154.1	175366	G	DU497_00810	-	-	-	-	-	-	-	-	-	-	C	-	-	-	-	-	-	-	-	-	-	-	-	-	-	-	-	-	-	-
CP031154.1	175417	T	DU497_00810	-	-	-	-	-	-	-	-	-	-	C	-	-	-	-	-	-	-	-	-	-	-	-	-	-	-	-	-	-	-
CP031154.1	175438	A	DU497_00810	-	-	-	-	-	-	-	-	-	-	G	-	-	-	-	-	-	-	-	-	-	-	-	-	-	-	-	-	-	-
CP031154.1	175510	C	DU497_00810	-	-	-	-	-	-	-	-	-	-	T	-	-	-	-	-	-	-	-	-	-	-	-	-	-	-	-	-	-	-
CP031154.1	175528	T	DU497_00810	-	-	-	-	-	-	-	-	-	-	C	-	-	-	-	-	-	-	-	-	-	-	-	-	-	-	-	-	-	-
CP031154.1	175566	G	DU497_00810	-	-	-	-	-	-	-	-	-	-	A	-	-	-	-	-	-	-	-	-	-	-	-	-	-	-	-	-	-	-
CP031154.1	175573	A	DU497_00810	-	-	-	-	-	-	-	-	-	-	G	-	-	-	-	-	-	-	-	-	-	-	-	-	-	-	-	-	-	-
CP031154.1	175590	C	DU497_00810	-	-	-	-	-	-	-	-	-	-	T	-	-	-	-	-	-	-	-	-	-	-	-	-	-	-	-	-	-	-
CP031154.1	175661	A	DU497_00810	-	-	-	-	-	-	-	-	-	-	C	-	-	-	-	-	-	-	-	-	-	-	-	-	-	-	-	-	-	-
CP031154.1	175662	A	DU497_00810	-	-	-	-	-	-	-	-	-	-	G	-	-	-	-	-	-	-	-	-	-	-	-	-	-	-	-	-	-	-
CP031154.1	175681	C	DU497_00810	-	-	-	-	-	-	-	-	-	-	T	-	-	-	-	-	-	-	-	-	-	-	-	-	-	-	-	-	-	-
CP031154.1	175735	G	DU497_00810	-	-	-	T	-	-	-	-	-	-	-	-	-	-	-	-	-	-	-	-	-	-	-	-	-	-	-	-	-	-
CP031154.1	175891	T	DU497_00810-DU497_00815	-	-	-	-	-	-	-	-	-	-	-	-	-	-	-	-	-	-	-	-	-	-	-	-	C	-	-	-	-	-
CP031154.1	176664	T	DU497_00815	-	-	-	-	-	-	-	-	-	-	C	-	-	-	-	-	-	-	-	-	-	-	-	-	-	-	-	-	-	-
CP031154.1	176703	A	DU497_00815	-	-	-	-	-	-	-	-	-	-	C	-	-	-	-	-	-	C	-	-	-	-	-	-	-	-	-	-	-	-
CP031154.1	176811	G	DU497_00820	-	-	-	-	-	-	-	-	-	-	A	-	-	-	-	-	-	-	-	-	-	-	-	-	-	-	-	-	-	-
CP031154.1	176853	T	DU497_00820	-	-	-	-	-	-	-	-	-	-	-	-	-	-	-	-	-	-	-	-	-	-	-	-	C	-	-	-	-	-
CP031154.1	176891	C	DU497_00820	-	-	-	-	-	-	-	-	-	-	T	-	-	-	-	-	-	-	-	-	-	-	-	-	-	-	-	-	-	-
CP031154.1	176894	G	DU497_00820	-	-	-	-	-	-	-	-	-	-	C	-	-	-	-	-	-	-	-	-	-	-	-	-	-	-	-	-	-	-
CP031154.1	176897	C	DU497_00820	-	-	-	-	-	-	-	-	-	-	T	-	-	-	-	-	-	-	-	-	-	-	-	-	-	-	-	-	-	-
CP031154.1	176903	C	DU497_00820	-	-	-	-	-	-	-	-	-	-	T	-	-	-	-	-	-	-	-	-	-	-	-	-	-	-	-	-	-	-
CP031154.1	176906	C	DU497_00820	-	-	-	-	-	-	-	-	-	-	G	-	-	-	-	-	-	-	-	-	-	-	-	-	-	-	-	-	-	-
CP031154.1	176933	G	DU497_00820	-	-	-	-	-	-	-	-	-	-	A	-	-	-	-	-	-	-	-	-	-	-	-	-	-	-	-	-	-	-
CP031154.1	176957	A	DU497_00820	-	-	-	-	-	-	-	-	-	-	G	-	-	-	-	-	-	-	-	-	-	-	-	-	-	-	-	-	-	-
CP031154.1	176980	C	DU497_00820	-	-	-	-	-	-	-	-	-	-	T	-	-	-	-	-	-	-	-	-	-	-	-	-	-	-	-	-	-	-
CP031154.1	176987	C	DU497_00820	-	-	-	-	-	-	-	-	-	-	G	-	-	-	-	-	-	-	-	-	-	-	-	-	-	-	-	-	-	-
CP031154.1	177001	C	DU497_00820	-	-	-	-	-	-	-	-	-	-	T	-	-	-	-	-	-	-	-	-	-	-	-	-	-	-	-	-	-	-
CP031154.1	177029	G	DU497_00820	-	-	-	-	-	-	-	-	-	-	A	-	-	-	-	-	-	-	-	-	-	-	-	-	-	-	-	-	-	-
CP031154.1	177056	C	DU497_00820	-	-	-	-	-	-	-	-	-	-	T	-	-	-	-	-	-	-	-	-	-	-	-	-	-	-	-	-	-	-
CP031154.1	177076	C	DU497_00820	-	-	-	-	-	-	-	-	-	-	T	-	-	-	-	-	-	-	-	-	-	-	-	-	-	-	-	-	-	-
CP031154.1	177132	T	DU497_00820	-	-	-	-	-	-	-	-	-	-	C	-	-	-	-	-	-	C	-	-	-	-	-	-	-	-	-	-	-	-
CP031154.1	177143	A	DU497_00820	-	-	-	-	-	-	-	-	-	-	G	-	-	-	-	-	-	-	-	-	-	-	-	-	-	-	-	-	-	-
CP031154.1	177159	A	DU497_00820	-	-	-	G	-	-	-	-	-	-	-	-	-	-	-	-	-	-	-	-	-	-	-	-	-	-	-	-	-	-
CP031154.1	177185	G	DU497_00820	-	-	-	-	-	-	-	-	-	-	C	-	-	-	-	-	-	-	-	-	-	-	-	-	-	-	-	-	-	-
CP031154.1	177234	G	DU497_00820	-	-	-	-	-	-	-	-	-	-	A	-	-	-	-	-	-	-	-	-	-	-	-	-	-	-	-	-	-	-
CP031154.1	177236	C	DU497_00820	-	-	-	-	-	-	-	-	-	-	T	-	-	-	-	-	-	-	-	-	-	-	-	-	-	-	-	-	-	-
CP031154.1	177254	A	DU497_00820	-	-	-	-	-	-	-	-	-	-	C	-	-	-	-	-	-	-	-	-	-	-	-	-	-	-	-	-	-	-
CP031154.1	177260	T	DU497_00820	-	-	-	-	-	-	-	-	-	-	C	-	-	-	-	-	-	-	-	-	-	-	-	-	-	-	-	-	-	-
CP031154.1	177261	A	DU497_00820	-	-	-	-	-	-	-	-	-	-	G	-	-	-	-	-	-	-	-	-	-	-	-	-	-	-	-	-	-	-
CP031154.1	177263	C	DU497_00820	-	-	-	-	-	-	-	-	-	-	T	-	-	-	-	-	-	-	-	-	-	-	-	-	-	-	-	-	-	-
CP031154.1	177348	G	DU497_00820	-	-	-	-	-	-	-	-	-	-	A	-	-	-	-	-	-	-	-	-	-	-	-	-	-	-	-	-	-	-
CP031154.1	177491	G	DU497_00820	-	-	-	-	-	-	-	-	-	-	T	-	-	-	-	-	-	-	-	-	-	-	-	-	-	-	-	-	-	-
CP031154.1	177498	A	DU497_00820	-	-	-	-	-	-	-	-	-	-	C	-	-	-	-	-	-	-	-	-	-	-	-	-	-	-	-	-	-	-
CP031154.1	177632	T	DU497_00820-DU497_00825	-	-	-	-	-	-	-	-	-	-	C	-	-	-	-	-	-	-	-	-	-	-	-	-	-	-	-	-	-	-
CP031154.1	177644	C	DU497_00820-DU497_00825	-	-	-	-	-	-	-	-	-	-	T	-	-	-	-	-	-	-	-	-	-	-	-	-	-	-	-	-	-	-
CP031154.1	177659	G	DU497_00820-DU497_00825	-	-	-	-	-	-	-	-	-	-	A	-	-	-	-	-	-	-	-	-	-	-	-	-	-	-	-	-	-	-
CP031154.1	177714	G	DU497_00820-DU497_00825	-	-	-	-	-	-	-	-	-	-	A	-	-	-	-	-	-	-	-	-	-	-	-	-	-	-	-	-	-	-
CP031154.1	177746	T	DU497_00820-DU497_00825	-	-	-	-	-	-	-	-	-	-	G	-	-	-	-	-	-	-	-	-	-	-	-	-	-	-	-	-	-	-
CP031154.1	177773	G	DU497_00820-DU497_00825	-	-	-	-	-	-	-	-	-	-	A	-	-	-	-	-	-	-	-	-	-	-	-	-	-	-	-	-	-	-
CP031154.1	177792	G	DU497_00820-DU497_00825	-	-	-	-	-	-	-	-	-	-	A	-	-	-	-	-	-	-	-	-	-	-	-	-	-	-	-	-	-	-
CP031154.1	177893	G	DU497_00820-DU497_00825	-	-	-	-	-	-	-	-	-	-	A	-	-	-	-	-	-	A	-	-	-	-	-	-	-	-	-	-	-	-
CP031154.1	177907	G	DU497_00820-DU497_00825	-	-	-	-	-	-	-	-	-	-	A	-	-	-	-	-	-	-	-	-	-	-	-	-	-	-	-	-	-	-
CP031154.1	177920	C	DU497_00820-DU497_00825	-	-	-	-	-	-	-	-	-	-	T	-	-	-	-	-	-	-	-	-	-	-	-	-	-	-	-	-	-	-
CP031154.1	178231	T	DU497_00825	G	G	G	G	G	G	G	G	G	G	G	G	G	G	G	G	G	G	G	G	G	G	G	G	G	G	G	G	G	G
CP031154.1	178646	C	DU497_00825	-	-	-	-	-	-	-	-	-	-	T	-	-	-	-	-	-	-	-	-	-	-	-	-	-	-	-	-	-	-
CP031154.1	178839	C	DU497_00825	-	-	-	-	-	-	-	-	-	-	T	-	-	-	-	-	-	-	-	-	-	-	-	-	-	-	-	-	-	-
CP031154.1	180145	A	DU497_00830	-	-	-	-	-	-	-	-	-	-	-	-	-	-	-	-	-	-	-	-	-	-	-	-	G	-	-	-	-	-
CP031154.1	180164	C	DU497_00830	-	-	-	-	-	-	-	-	-	-	-	-	-	-	-	-	-	-	-	-	-	-	-	-	-	-	-	-	T	-
CP031154.1	181662	T	DU497_00835	-	-	-	-	-	-	-	-	-	-	C	-	-	-	-	-	-	-	-	-	-	-	-	-	-	-	-	-	-	-
CP031154.1	181747	T	DU497_00840	-	-	-	-	-	-	-	-	-	-	-	-	-	-	-	-	-	G	-	-	-	-	-	-	-	-	-	-	-	-
CP031154.1	183506	T	DU497_00840-DU497_00845	-	-	-	-	-	-	-	-	-	-	-	-	-	-	-	-	-	-	-	-	-	-	-	C	-	-	-	-	-	-
CP031154.1	183805	G	DU497_00845	-	-	-	-	-	-	-	-	-	-	A	-	-	-	-	-	-	A	-	-	-	-	-	-	-	-	-	-	-	-
CP031154.1	183961	C	DU497_00845	-	-	-	-	-	-	-	-	-	-	T	-	-	-	-	-	-	-	-	-	-	-	-	-	-	-	-	-	-	-
CP031154.1	184519	G	DU497_00845	-	-	-	-	-	-	-	-	-	-	A	-	-	-	-	-	-	A	-	-	-	-	-	-	-	-	-	-	-	-
CP031154.1	184608	C	DU497_00850	-	-	-	-	-	-	-	-	-	-	-	-	-	-	-	-	-	T	-	-	-	-	-	-	-	-	-	-	-	-
CP031154.1	184790	T	DU497_00850	-	-	-	-	-	-	-	-	-	-	C	-	-	-	-	-	-	C	-	-	-	-	-	-	-	-	-	-	-	-
CP031154.1	184793	T	DU497_00850	-	-	-	-	-	-	-	-	-	-	C	-	-	-	-	-	-	C	-	-	-	-	-	-	-	-	-	-	-	-
CP031154.1	184817	A	DU497_00850	-	-	-	-	-	-	-	-	-	-	G	-	-	-	-	-	-	G	-	-	-	-	-	-	-	-	-	-	-	-
CP031154.1	184826	C	DU497_00850	-	-	-	-	-	-	-	-	-	-	T	-	-	-	-	-	-	T	-	-	-	-	-	-	-	-	-	-	-	-
CP031154.1	184832	T	DU497_00850	-	-	-	-	-	-	-	-	-	-	C	-	-	-	-	-	-	C	-	-	-	-	-	-	-	-	-	-	-	-
CP031154.1	185048	C	DU497_00850	-	-	-	-	-	-	-	-	-	-	T	-	-	-	-	-	-	T	-	-	-	-	-	-	-	-	-	-	-	-
CP031154.1	185084	G	DU497_00850	-	-	-	-	-	-	-	-	-	-	A	-	-	-	-	-	-	-	-	-	-	-	-	-	-	-	-	-	-	-
CP031154.1	185119	A	DU497_00850	-	-	-	-	-	-	-	-	-	-	C	-	-	-	-	-	-	-	-	-	-	-	-	-	-	-	-	-	-	-
CP031154.1	185140	A	DU497_00850	-	-	-	-	-	-	-	-	-	-	G	-	-	-	-	-	-	G	-	-	-	-	-	-	-	-	-	-	-	-
CP031154.1	185263	C	DU497_00850	-	-	-	-	-	-	-	-	-	-	-	-	-	-	-	-	-	T	-	-	-	-	-	-	-	-	-	-	-	-
CP031154.1	185732	A	DU497_00850	-	-	-	-	-	-	-	-	-	-	G	-	-	-	-	-	-	G	-	-	-	-	-	-	-	-	-	-	-	-
CP031154.1	185831	C	DU497_00850	-	-	-	-	-	-	-	-	-	-	T	-	-	-	-	-	-	T	-	-	-	-	-	-	-	-	-	-	-	-
CP031154.1	185838	G	DU497_00850	-	-	-	-	-	-	-	-	-	-	C	-	-	-	-	-	-	C	-	-	-	-	-	-	-	-	-	-	-	-
CP031154.1	185843	G	DU497_00850	-	-	-	-	-	-	-	-	-	-	A	-	-	-	-	-	-	A	-	-	-	-	-	-	-	-	-	-	-	-
CP031154.1	185849	A	DU497_00850	-	-	-	-	-	-	-	-	-	-	G	-	-	-	-	-	-	G	-	-	-	-	-	-	-	-	-	-	-	-
CP031154.1	186071	A	DU497_00850	-	-	-	-	-	-	-	-	-	-	-	-	-	-	-	-	-	G	-	-	-	-	-	-	-	-	-	-	-	-
CP031154.1	186221	G	DU497_00850	-	-	-	-	-	-	-	-	-	-	A	-	-	-	-	-	-	A	-	-	-	-	-	-	-	-	-	-	-	-
CP031154.1	186278	G	DU497_00850	-	-	-	-	-	-	-	-	-	-	A	-	-	-	-	-	-	A	-	-	-	-	-	-	-	-	-	-	-	-
CP031154.1	186639	A	DU497_00850	-	-	-	-	-	-	-	-	-	-	-	-	-	-	-	-	-	G	-	-	-	-	-	-	-	-	-	-	-	-
CP031154.1	186749	G	DU497_00850	-	-	-	-	-	-	-	-	-	-	A	-	-	-	-	-	-	A	-	-	-	-	-	-	-	-	-	-	-	-
CP031154.1	186830	A	DU497_00850	-	-	-	-	-	-	-	-	-	-	G	-	-	-	-	-	-	G	-	-	-	-	-	-	-	-	-	-	-	-
CP031154.1	186839	T	DU497_00850	-	-	-	-	-	-	-	-	-	-	C	-	-	-	-	-	-	C	-	-	-	-	-	-	-	-	-	-	-	-
CP031154.1	186843	A	DU497_00850	-	-	-	-	-	-	-	-	-	-	G	-	-	-	-	-	-	G	-	-	-	-	-	-	-	-	-	-	-	-
CP031154.1	186964	A	DU497_00850	-	-	-	-	-	-	-	-	-	-	G	-	-	-	-	-	-	G	-	-	-	-	-	-	-	-	-	-	-	-
CP031154.1	186965	T	DU497_00850	-	-	-	-	-	-	-	-	-	-	C	-	-	-	-	-	-	C	-	-	-	-	-	-	-	-	-	-	-	-
CP031154.1	187001	C	DU497_00850	-	-	-	-	-	-	-	-	-	-	G	-	-	-	-	-	-	G	-	-	-	-	-	-	-	-	-	-	-	-
CP031154.1	187288	G	DU497_00850	-	-	-	-	-	-	-	-	-	-	A	-	-	-	-	-	-	A	-	-	-	-	-	-	-	-	-	-	-	-
CP031154.1	187307	T	DU497_00850	-	-	-	-	-	-	-	-	-	-	C	-	-	-	-	-	-	C	-	-	-	-	-	-	-	-	-	-	-	-
CP031154.1	187328	G	DU497_00850	-	-	-	-	-	-	-	-	-	-	A	-	-	-	-	-	-	-	-	-	-	-	-	-	-	-	-	-	-	-
CP031154.1	187464	G	DU497_00850	-	-	-	-	-	-	-	-	-	-	T	-	-	-	-	-	-	T	-	-	-	-	-	-	-	-	-	-	-	-
CP031154.1	187472	T	DU497_00850	-	-	-	-	-	-	-	-	-	-	C	-	-	-	-	-	-	C	-	-	-	-	-	-	-	-	-	-	-	-
CP031154.1	187487	C	DU497_00850	-	-	-	-	-	-	-	-	-	-	-	-	-	-	-	-	-	T	-	-	-	-	-	-	-	-	-	-	-	-
CP031154.1	187490	G	DU497_00850	-	-	-	-	-	-	-	-	-	-	-	-	-	-	-	-	-	A	-	-	-	-	-	-	-	-	-	-	-	-
CP031154.1	188288	G	DU497_00855	-	-	-	-	-	-	-	-	-	-	A	-	-	-	-	-	-	A	-	-	-	-	-	-	-	-	-	-	-	-
CP031154.1	188375	T	DU497_00855	-	-	-	-	-	-	-	-	-	-	C	-	-	-	-	-	-	C	-	-	-	-	-	-	-	-	-	-	-	-
CP031154.1	188393	G	DU497_00855	-	-	-	-	-	-	-	-	-	-	-	-	-	-	-	-	-	A	-	-	-	-	-	-	-	-	-	-	-	-
CP031154.1	188792	C	DU497_00855	-	-	-	-	-	-	-	-	-	-	T	-	-	-	-	-	-	T	-	-	-	-	-	-	-	-	-	-	-	-
CP031154.1	188800	T	DU497_00855	-	-	-	-	-	-	-	-	-	-	C	-	-	-	-	-	-	C	-	-	-	-	-	-	-	-	-	-	-	-
CP031154.1	189050	T	DU497_00855	-	-	-	-	-	-	-	-	-	-	C	-	-	-	-	-	-	C	-	-	-	-	-	-	-	-	-	-	-	-
CP031154.1	189257	G	DU497_00860	-	-	-	-	-	-	-	-	-	-	A	-	-	-	-	-	-	A	-	-	-	-	-	-	-	-	-	-	-	-
CP031154.1	189451	G	DU497_00865	-	-	-	-	-	-	-	-	-	-	T	-	-	-	-	-	-	-	-	-	-	-	-	-	-	-	-	-	-	-
CP031154.1	189466	A	DU497_00865	-	-	-	-	-	-	-	-	-	-	-	-	-	-	-	-	-	G	-	-	-	-	-	-	-	-	-	-	-	-
CP031154.1	189940	G	DU497_00870	-	-	-	-	-	-	-	-	-	-	A	-	-	-	-	-	-	-	-	-	-	-	-	-	-	-	-	-	-	-
CP031154.1	190422	A	DU497_00870	-	-	-	-	-	-	-	-	-	-	-	-	-	-	-	-	-	G	-	-	-	-	-	-	-	-	-	-	-	-
CP031154.1	190745	G	DU497_00870	-	-	-	-	-	-	-	-	-	-	-	-	-	-	-	-	-	-	-	-	-	-	-	-	A	-	-	-	-	-
CP031154.1	190918	C	DU497_00870	-	-	-	-	-	-	-	-	-	-	T	-	-	-	-	-	-	T	-	-	-	-	-	-	-	-	-	-	-	-
CP031154.1	191079	T	DU497_00870	-	-	-	-	-	-	-	-	-	-	-	-	-	-	-	-	-	C	-	-	-	-	-	-	-	-	-	-	-	-
CP031154.1	191387	C	DU497_00870	-	-	-	-	-	-	-	-	-	-	-	-	-	-	-	-	-	T	-	-	-	-	-	-	-	-	-	-	-	-
CP031154.1	191594	T	DU497_00875	-	-	-	-	-	-	-	-	-	-	-	-	-	-	-	-	-	-	-	-	-	-	-	-	C	-	-	-	-	-
CP031154.1	191723	T	DU497_00880	-	-	-	-	-	-	-	-	-	-	C	-	-	-	-	-	-	-	-	-	-	-	-	-	-	-	-	-	-	-
CP031154.1	191960	G	DU497_00880	-	-	-	-	-	-	-	-	-	-	A	-	-	-	-	-	-	-	-	-	-	-	-	-	-	-	-	-	-	-
CP031154.1	192456	G	DU497_00880-DU497_00885	-	-	-	-	-	-	-	-	-	-	-	-	-	-	-	-	-	-	-	-	-	-	-	-	A	-	-	-	-	-
CP031154.1	192571	C	DU497_00885	-	-	-	-	-	-	-	-	-	-	T	-	-	-	-	-	-	-	-	-	-	-	-	-	-	-	-	-	-	-
CP031154.1	192628	A	DU497_00885	-	-	-	-	-	-	-	-	-	-	-	-	-	-	-	-	-	G	-	-	-	-	-	-	-	-	-	-	-	-
CP031154.1	192862	T	DU497_00885	-	-	-	-	-	-	-	-	-	-	-	-	-	-	-	-	-	C	-	-	-	-	-	-	-	-	-	-	-	-
CP031154.1	193569	G	DU497_00890	-	-	-	-	-	-	-	-	-	-	A	-	-	-	-	-	-	-	-	-	-	-	-	-	-	-	-	-	-	-
CP031154.1	194013	C	DU497_00890	-	-	-	-	-	-	-	-	-	-	-	-	-	-	-	-	-	-	-	-	-	-	-	-	T	-	-	-	-	-
CP031154.1	195282	G	DU497_00895	-	-	-	-	-	-	-	-	-	-	-	-	-	-	-	-	-	A	-	-	-	-	-	-	-	-	-	-	-	-
CP031154.1	195838	C	DU497_00895	-	-	-	-	-	-	-	-	-	-	G	-	-	-	-	-	-	G	-	-	-	-	-	-	-	-	-	-	-	-
CP031154.1	195919	A	DU497_00895	-	-	-	-	-	-	-	-	-	-	-	-	-	-	-	-	-	G	-	-	-	-	-	-	-	-	-	-	-	-
CP031154.1	196367	C	DU497_00895	-	-	-	-	-	-	-	-	-	-	-	-	-	-	-	-	-	T	-	-	-	-	-	-	-	-	-	-	-	-
CP031154.1	198438	C	DU497_00900	-	-	-	-	-	-	-	-	-	-	-	-	-	-	-	-	-	A	-	-	-	-	-	-	-	-	-	-	-	-
CP031154.1	198661	T	DU497_00900	-	-	-	-	-	-	-	-	-	-	-	-	-	-	-	-	-	C	-	-	-	-	-	-	-	-	-	-	-	-
CP031154.1	198678	T	DU497_00900	-	-	-	-	-	-	-	-	-	-	-	-	-	-	-	-	-	C	-	-	-	-	-	-	-	-	-	-	-	-
CP031154.1	199308	G	DU497_00905	-	-	-	-	-	-	-	-	-	-	A	-	-	-	-	-	-	A	-	-	-	-	-	-	-	-	-	-	-	-
CP031154.1	199621	A	DU497_00905	-	-	-	-	-	-	-	-	-	-	-	-	-	-	-	-	-	G	-	-	-	-	-	-	-	-	-	-	-	-
CP031154.1	200126	C	DU497_00910	-	-	-	-	-	-	-	-	-	-	-	-	-	-	-	-	-	T	-	-	-	-	-	-	-	-	-	-	-	-
CP031154.1	200174	C	DU497_00910	-	-	-	-	-	-	-	-	-	-	-	-	-	-	-	-	-	T	-	-	-	-	-	-	-	-	-	-	-	-
CP031154.1	201173	T	DU497_00920	-	-	-	-	-	-	-	-	-	-	C	-	-	-	-	-	-	-	-	-	-	-	-	-	-	-	-	-	-	-
CP031154.1	201216	G	DU497_00920	-	-	-	-	-	-	-	-	-	-	T	-	-	-	-	-	-	T	-	-	-	-	-	-	-	-	-	-	-	-
CP031154.1	201245	T	DU497_00920	-	-	-	-	-	-	-	-	-	-	C	-	-	-	-	-	-	-	-	-	-	-	-	-	-	-	-	-	-	-
CP031154.1	201293	A	DU497_00920	-	-	-	-	-	-	-	-	-	-	-	-	-	-	-	-	-	G	-	-	-	-	-	-	-	-	-	-	-	-
CP031154.1	201863	A	DU497_00925	-	-	-	-	-	-	-	-	-	-	G	-	-	-	-	-	-	G	-	-	-	-	-	-	-	-	-	-	-	-
CP031154.1	201946	A	DU497_00925	-	-	-	-	-	-	-	-	-	-	G	-	-	-	-	-	-	-	-	-	-	-	-	-	-	-	-	-	-	-
CP031154.1	202154	T	DU497_00925	-	-	-	-	-	-	-	-	-	-	-	-	-	-	-	-	-	C	-	-	-	-	-	-	-	-	-	-	-	-
CP031154.1	202228	T	DU497_00925	-	-	-	-	-	-	-	-	-	-	C	-	-	-	-	-	-	-	-	-	-	-	-	-	-	-	-	-	-	-
CP031154.1	202340	T	DU497_00925	-	-	-	-	-	-	-	-	-	-	C	-	-	-	-	-	-	C	-	-	-	-	-	-	-	-	-	-	-	-
CP031154.1	202458	C	DU497_00925	-	-	-	-	-	-	-	-	-	-	G	-	-	-	-	-	-	G	-	-	-	-	-	-	-	-	-	-	-	-
CP031154.1	202567	T	DU497_00925	-	-	-	-	-	-	-	-	-	-	G	-	-	-	-	-	-	-	-	-	-	-	-	-	-	-	-	-	-	-
CP031154.1	202749	A	DU497_00925	-	-	-	-	-	-	-	-	-	-	C	-	-	-	-	-	-	-	-	-	-	-	-	-	-	-	-	-	-	-
CP031154.1	202898	C	DU497_00925	-	-	-	-	-	-	-	-	-	-	-	-	-	-	-	-	-	T	-	-	-	-	-	-	-	-	-	-	-	-
CP031154.1	202914	G	DU497_00925	-	-	-	-	-	-	-	-	-	-	A	-	-	-	-	-	-	-	-	-	-	-	-	-	-	-	-	-	-	-
CP031154.1	203173	G	DU497_00925	-	-	-	-	-	-	-	-	-	-	A	-	-	-	-	-	-	A	-	-	-	-	-	-	-	-	-	-	-	-
CP031154.1	203194	A	DU497_00925	-	-	-	-	-	-	-	-	-	-	-	-	-	-	-	-	-	-	-	-	-	-	-	-	-	-	-	-	-	-
CP031154.1	203269	A	DU497_00925-DU497_00930	-	-	-	-	-	-	-	-	-	-	T	-	-	-	-	-	-	T	-	-	-	-	-	-	-	-	-	-	-	-
CP031154.1	203339	T	DU497_00925-DU497_00930	-	-	-	-	-	-	-	-	-	-	C	-	-	-	-	-	-	C	-	-	-	-	-	-	-	-	-	-	-	-
CP031154.1	203457	A	DU497_00925-DU497_00930	-	-	-	-	-	-	-	-	-	-	G	-	-	-	-	-	-	-	-	-	-	-	-	-	-	-	-	-	-	-
CP031154.1	203569	T	DU497_00925-DU497_00930	-	-	-	-	-	-	-	-	-	-	C	-	-	-	-	-	-	C	-	-	-	-	-	-	-	-	-	-	-	-
CP031154.1	203765	A	DU497_00930	-	-	-	-	-	-	-	-	-	-	G	-	-	-	-	-	-	G	-	-	-	-	-	-	-	-	-	-	-	-
CP031154.1	203771	C	DU497_00930	-	-	-	-	-	-	-	-	-	-	-	-	-	-	-	-	-	T	-	-	-	-	-	-	-	-	-	-	-	-
CP031154.1	205052	C	DU497_00935	-	-	-	-	-	-	-	-	-	-	-	-	-	-	-	-	-	T	-	-	-	-	-	-	-	-	-	-	-	-
CP031154.1	205638	C	DU497_00935	-	-	-	-	-	-	-	-	-	-	T	-	-	-	-	-	-	T	-	-	-	-	-	-	-	-	-	-	-	-
CP031154.1	205868	A	DU497_00935	-	-	-	-	-	-	-	-	-	-	G	-	-	-	-	-	-	-	-	-	-	-	-	-	-	-	-	-	-	-
CP031154.1	206540	G	DU497_00935	-	-	-	-	-	-	-	-	-	-	-	-	-	-	-	-	-	T	-	-	-	-	-	-	-	-	-	-	-	-
CP031154.1	206596	A	DU497_00935	-	-	-	-	-	-	-	-	-	-	G	-	-	-	-	-	-	-	-	-	-	-	-	-	-	-	-	-	-	-
CP031154.1	207655	C	DU497_00940	-	T	-	-	-	-	-	-	-	-	-	-	-	-	-	-	-	-	-	-	-	-	-	-	-	-	-	-	-	-
CP031154.1	208210	G	DU497_00940	-	-	-	-	-	-	-	-	-	-	-	-	-	-	-	-	-	A	-	-	-	-	-	-	-	-	-	-	-	-
CP031154.1	209112	T	DU497_00940	-	-	-	-	-	-	-	-	-	-	-	-	-	-	-	-	-	-	-	-	-	-	-	-	C	-	-	-	-	-
CP031154.1	209397	C	DU497_00940	-	-	-	-	-	-	-	-	-	-	T	-	-	-	-	-	-	T	-	-	-	-	-	-	-	-	-	-	-	-
CP031154.1	209428	G	DU497_00940	-	-	-	-	-	-	-	-	-	-	A	-	-	-	-	-	-	A	-	-	-	-	-	-	-	-	-	-	-	-
CP031154.1	209560	C	DU497_00940-DU497_00945	-	-	-	-	-	-	-	-	-	-	-	-	-	-	-	-	-	T	-	-	-	-	-	-	-	-	-	-	-	-
CP031154.1	209655	A	DU497_00945	-	-	-	-	-	-	-	-	-	-	-	-	-	-	-	-	-	G	-	-	-	-	-	-	-	-	-	-	-	-
CP031154.1	209658	A	DU497_00945	-	-	-	-	-	-	-	-	-	-	G	-	-	-	-	-	-	-	-	-	-	-	-	-	-	-	-	-	-	-
CP031154.1	209895	A	DU497_00945	-	-	-	-	-	-	-	-	-	-	-	-	-	-	-	-	-	G	-	-	-	-	-	-	-	-	-	-	-	-
CP031154.1	210374	C	DU497_00950	-	-	-	-	-	-	-	-	-	-	T	-	-	-	-	-	-	-	-	-	-	-	-	-	-	-	-	-	-	-
CP031154.1	210409	T	DU497_00950	-	-	-	-	-	-	-	-	-	-	C	-	-	-	-	-	-	C	-	-	-	-	-	-	-	-	-	-	-	-
CP031154.1	210722	C	DU497_00950	-	-	-	-	-	-	-	-	-	-	T	-	-	-	-	-	-	-	-	-	-	-	-	-	-	-	-	-	-	-
CP031154.1	211033	G	DU497_00950	-	-	-	-	-	-	-	-	-	-	-	-	-	-	-	-	-	A	-	-	-	-	-	-	-	-	-	-	-	-
CP031154.1	211278	A	DU497_00955	-	-	-	-	-	-	-	-	-	-	G	-	-	-	-	-	-	-	-	-	-	-	-	-	-	-	-	-	-	-
CP031154.1	211883	C	DU497_00955	-	-	-	-	-	-	-	-	-	-	A	-	-	-	-	-	-	-	-	-	-	-	-	-	-	-	-	-	-	-
CP031154.1	212200	T	DU497_00955	-	-	-	-	-	-	-	-	-	-	-	-	-	-	-	-	-	C	-	-	-	-	-	-	-	-	-	-	-	-
CP031154.1	212243	C	DU497_00955	-	-	-	-	-	-	-	-	-	-	T	-	-	-	-	-	-	T	-	-	-	-	-	-	-	-	-	-	-	-
CP031154.1	212332	A	DU497_00955	-	-	-	-	-	-	-	-	-	-	G	-	-	-	-	-	-	-	-	-	-	-	-	-	-	-	-	-	-	-
CP031154.1	212714	T	DU497_00960	-	-	-	-	-	-	-	-	-	-	-	-	-	-	-	-	-	C	-	-	-	-	-	-	-	-	-	-	-	-
CP031154.1	212771	G	DU497_00960	-	-	-	-	-	-	-	-	-	-	A	-	-	-	-	-	-	-	-	-	-	-	-	-	-	-	-	-	-	-
CP031154.1	213360	C	DU497_00960	-	-	-	-	-	-	-	-	-	-	-	-	-	-	-	-	-	T	-	-	-	-	-	-	-	-	-	-	-	-
CP031154.1	213642	T	DU497_00960	-	-	-	-	-	-	-	-	-	-	C	-	-	-	-	-	-	-	-	-	-	-	-	-	-	-	-	-	-	-
CP031154.1	214068	T	DU497_00960	-	-	-	-	-	-	-	-	-	-	-	-	-	-	-	-	-	-	-	-	-	-	-	-	C	-	-	-	-	-
CP031154.1	214128	C	DU497_00960	-	-	-	-	-	-	-	-	-	-	T	-	-	-	-	-	-	-	-	-	-	-	-	-	-	-	-	-	-	-
CP031154.1	214531	C	DU497_00965	-	-	-	-	-	-	-	-	-	-	-	-	-	-	-	-	-	T	-	-	-	-	-	-	-	-	-	-	-	-
CP031154.1	216079	T	DU497_00970	-	-	-	-	-	-	-	-	-	-	C	-	-	-	-	-	-	-	-	-	-	-	-	-	-	-	-	-	-	-
CP031154.1	216167	C	DU497_00970	-	-	-	-	-	-	-	-	-	-	-	-	-	-	-	-	-	T	-	-	-	-	-	-	-	-	-	-	-	-
CP031154.1	216322	C	DU497_00975	-	-	-	-	-	-	-	-	-	-	T	-	-	-	-	-	-	T	-	-	-	-	-	-	-	-	-	-	-	-
CP031154.1	216360	T	DU497_00975	-	-	-	-	-	-	-	-	-	-	G	-	-	-	-	-	-	G	-	-	-	-	-	-	-	-	-	-	-	-
CP031154.1	216596	C	DU497_00975	-	-	-	-	-	-	-	-	-	-	T	-	-	-	-	-	-	T	-	-	-	-	-	-	-	-	-	-	-	-
CP031154.1	216757	G	DU497_00975	-	-	-	-	-	-	-	-	-	-	-	-	-	-	-	-	-	A	-	-	-	-	-	-	-	-	-	-	-	-
CP031154.1	217205	A	EXON_CP031154.1_217259_217331	-	-	-	-	-	-	-	-	-	-	G	-	-	-	-	-	-	G	-	-	-	-	-	-	-	-	-	-	-	-
CP031154.1	218252	T	DU497_00985	-	-	-	-	-	-	-	-	-	-	-	-	-	-	-	-	-	C	-	-	-	-	-	-	-	-	-	-	-	-
CP031154.1	218304	G	DU497_00985	-	-	-	-	-	-	-	-	-	-	-	-	-	-	-	-	-	A	-	-	-	-	-	-	-	-	-	-	-	-
CP031154.1	218553	G	DU497_00985	-	-	-	-	-	-	-	-	-	-	A	-	-	-	-	-	-	A	-	-	-	-	-	-	-	-	-	-	-	-
CP031154.1	218905	T	DU497_00985	-	-	-	-	-	-	-	-	-	-	C	-	-	-	-	-	-	C	-	-	-	-	-	-	-	-	-	-	-	-
CP031154.1	218924	C	DU497_00985	-	-	-	-	-	-	-	-	-	-	T	-	-	-	-	-	-	-	-	-	-	-	-	-	-	-	-	-	-	-
CP031154.1	219206	G	DU497_00990	-	-	-	-	-	-	-	-	-	-	A	-	-	-	-	-	-	A	-	-	-	-	-	-	-	-	-	-	-	-
CP031154.1	219921	A	DU497_00990	-	-	-	-	-	-	-	-	-	-	-	-	-	G	-	-	-	-	-	-	-	-	-	-	-	-	-	-	-	-
CP031154.1	220719	G	DU497_00995	-	-	-	-	-	-	-	-	-	-	-	-	-	-	-	-	-	A	-	-	-	-	-	-	-	-	-	-	-	-
CP031154.1	221326	C	DU497_00995	-	-	-	-	-	-	-	-	-	-	-	-	-	-	-	-	-	T	-	-	-	-	-	-	-	-	-	-	-	-
CP031154.1	222311	A	amt	-	-	-	-	-	-	-	-	-	-	G	-	-	-	-	-	-	G	-	-	-	-	-	-	-	-	-	-	-	-
CP031154.1	223138	G	DU497_01005	-	-	-	-	-	-	-	-	-	-	-	-	-	-	-	-	-	-	-	-	-	-	-	-	C	-	-	-	-	-
CP031154.1	223420	G	DU497_01005-DU497_01010	-	-	-	-	-	-	-	-	-	-	A	-	-	-	-	-	-	A	-	-	-	-	-	-	-	-	-	-	-	-
CP031154.1	223555	T	DU497_01010	-	-	-	-	-	-	-	-	-	-	-	-	-	-	-	-	-	C	-	-	-	-	-	-	-	-	-	-	-	-
CP031154.1	223739	C	DU497_01010	-	-	-	-	-	-	-	-	-	-	-	-	-	-	-	-	-	T	-	-	-	-	-	-	-	-	-	-	-	-
CP031154.1	224363	G	DU497_01010	-	-	-	-	-	-	-	-	-	-	A	-	-	-	-	-	-	A	-	-	-	-	-	-	-	-	-	-	-	-
CP031154.1	224366	G	DU497_01010	-	-	-	-	-	-	-	-	-	-	A	-	-	-	-	-	-	-	-	-	-	-	-	-	-	-	-	-	-	-
CP031154.1	224631	T	DU497_01010	-	-	-	-	-	-	-	-	-	-	C	-	-	-	-	-	-	C	-	-	-	-	-	-	-	-	-	-	-	-
CP031154.1	224647	T	DU497_01010	-	-	-	-	-	-	-	-	-	-	C	-	-	-	-	-	-	C	-	-	-	-	-	-	-	-	-	-	-	-
CP031154.1	225109	A	DU497_01010	-	-	-	-	-	-	-	-	-	-	-	-	-	-	-	-	-	G	-	-	-	-	-	-	-	-	-	-	-	-
CP031154.1	225133	G	DU497_01010	-	-	-	-	-	-	-	-	-	-	-	-	-	-	-	-	-	A	-	-	-	-	-	-	-	-	-	-	-	-
CP031154.1	225151	T	DU497_01010	-	-	-	-	-	-	-	-	-	-	-	-	-	-	-	-	-	C	-	-	-	-	-	-	-	-	-	-	-	-
CP031154.1	225285	T	DU497_01010	-	-	-	-	-	-	-	-	-	-	G	-	-	-	-	-	-	G	-	-	-	-	-	-	-	-	-	-	-	-
CP031154.1	225291	A	DU497_01010	-	-	-	-	-	-	-	-	-	-	-	-	-	-	-	-	-	G	-	-	-	-	-	-	-	-	-	-	-	-
CP031154.1	225337	T	DU497_01010	-	-	-	-	-	-	-	-	-	-	-	-	-	-	-	-	-	C	-	-	-	-	-	-	-	-	-	-	-	-
CP031154.1	225350	C	DU497_01010	-	-	-	-	-	-	-	-	-	-	-	-	-	-	-	-	-	T	-	-	-	-	-	-	-	-	-	-	-	-
CP031154.1	225388	G	DU497_01010	-	-	-	-	-	-	-	-	-	-	-	-	-	-	-	-	-	A	-	-	-	-	-	-	-	-	-	-	-	-
CP031154.1	225431	G	DU497_01010	-	-	-	-	-	-	-	-	-	-	-	-	-	-	-	-	-	A	-	-	-	-	-	-	-	-	-	-	-	-
CP031154.1	225490	T	DU497_01010	-	-	-	-	-	-	-	-	-	-	-	-	-	-	-	-	-	C	-	-	-	-	-	-	-	-	-	-	-	-
CP031154.1	225662	A	DU497_01010-DU497_01015	-	-	-	-	-	-	-	-	-	-	-	-	-	-	-	-	-	G	-	-	-	-	-	-	-	-	-	-	-	-
CP031154.1	225740	G	DU497_01015	-	-	-	-	-	-	-	-	-	-	-	-	-	-	-	-	-	A	-	-	-	-	-	-	-	-	-	-	-	-
CP031154.1	226116	A	dnaB	-	-	-	-	-	-	-	-	-	-	-	-	-	-	-	-	-	G	-	-	-	-	-	-	-	-	-	-	-	-
CP031154.1	226259	T	dnaB	-	-	-	-	-	-	-	-	-	-	C	-	-	-	-	-	-	C	-	-	-	-	-	-	-	-	-	-	-	-
CP031154.1	226302	G	dnaB	-	-	-	-	-	-	-	-	-	-	A	-	-	-	-	-	-	A	-	-	-	-	-	-	-	-	-	-	-	-
CP031154.1	226952	G	dnaB	-	-	-	-	-	-	-	-	-	-	A	-	-	-	-	-	-	-	-	-	-	-	-	-	-	-	-	-	-	-
CP031154.1	227285	T	dnaB	-	-	-	-	-	-	-	-	-	-	C	-	-	-	-	-	-	-	-	-	-	-	-	-	-	-	-	-	-	-
CP031154.1	228989	C	DU497_01025	-	-	-	-	-	-	-	-	-	-	T	-	-	-	-	-	-	T	-	-	-	-	-	-	-	-	-	-	-	-
CP031154.1	230709	A	DU497_01040	-	-	-	-	-	-	-	-	-	-	C	-	-	-	-	-	-	C	-	-	-	-	-	-	-	-	-	-	-	-
CP031154.1	230887	A	DU497_01040	-	-	-	-	-	-	-	-	-	-	-	-	-	-	-	-	-	T	-	-	-	-	-	-	-	-	-	-	-	-
CP031154.1	230939	C	DU497_01040	-	-	-	-	-	-	-	-	-	-	T	-	-	-	-	-	-	-	-	-	-	-	-	-	-	-	-	-	-	-
CP031154.1	231120	C	DU497_01040	-	-	-	-	-	-	-	-	-	-	T	-	-	-	-	-	-	-	-	-	-	-	-	-	-	-	-	-	-	-
CP031154.1	231357	T	DU497_01040	-	-	-	-	-	-	-	-	-	-	-	-	-	-	-	-	-	C	-	-	-	-	-	-	-	-	-	-	-	-
CP031154.1	231402	A	DU497_01040	-	-	-	-	-	-	-	-	-	-	-	-	-	-	-	-	-	G	-	-	-	-	-	-	-	-	-	-	-	-
CP031154.1	231408	A	DU497_01040	-	-	-	-	-	-	-	-	-	-	-	-	-	-	-	-	-	G	-	-	-	-	-	-	-	-	-	-	-	-
CP031154.1	231411	C	DU497_01040	-	-	-	-	-	-	-	-	-	-	-	-	-	-	-	-	-	T	-	-	-	-	-	-	-	-	-	-	-	-
CP031154.1	231465	G	DU497_01040	-	-	-	-	-	-	-	-	-	-	-	-	-	-	-	-	-	C	-	-	-	-	-	-	-	-	-	-	-	-
CP031154.1	231474	C	DU497_01040	-	-	-	-	-	-	-	-	-	-	-	-	-	-	-	-	-	T	-	-	-	-	-	-	-	-	-	-	-	-
CP031154.1	231510	A	DU497_01040	-	-	-	-	-	-	-	-	-	-	-	-	-	-	-	-	-	G	-	-	-	-	-	-	-	-	-	-	-	-
CP031154.1	231600	G	DU497_01040	-	-	-	-	-	-	-	-	-	-	-	-	-	-	-	-	-	A	-	-	-	-	-	-	-	-	-	-	-	-
CP031154.1	231672	T	DU497_01040	-	-	-	-	-	-	-	-	-	-	-	-	-	-	-	-	-	C	-	-	-	-	-	-	-	-	-	-	-	-
CP031154.1	231741	G	DU497_01040	-	-	-	-	-	-	-	-	-	-	A	-	-	-	-	-	-	A	-	-	-	-	-	-	-	-	-	-	-	-
CP031154.1	231855	C	DU497_01040	-	-	-	-	-	-	-	-	-	-	-	-	-	-	-	-	-	A	-	-	-	-	-	-	-	-	-	-	-	-
CP031154.1	231876	T	DU497_01040	-	-	-	-	-	-	-	-	-	-	-	-	-	-	-	-	-	C	-	-	-	-	-	-	-	-	-	-	-	-
CP031154.1	231906	A	DU497_01040	-	-	-	-	-	-	-	-	-	-	-	-	-	-	-	-	-	G	-	-	-	-	-	-	-	-	-	-	-	-
CP031154.1	231930	G	DU497_01040	-	-	-	-	-	-	-	-	-	-	-	-	-	-	-	-	-	C	-	-	-	-	-	-	-	-	-	-	-	-
CP031154.1	231969	A	DU497_01040	-	-	-	-	-	-	-	-	-	-	G	-	-	-	-	-	-	G	-	-	-	-	-	-	-	-	-	-	-	-
CP031154.1	231975	T	DU497_01040	-	-	-	-	-	-	-	-	-	-	-	-	-	-	-	-	-	C	-	-	-	-	-	-	-	-	-	-	-	-
CP031154.1	231990	G	DU497_01040	-	-	-	-	-	-	-	-	-	-	-	-	-	-	-	-	-	A	-	-	-	-	-	-	-	-	-	-	-	-
CP031154.1	231993	C	DU497_01040	-	-	-	-	-	-	-	-	-	-	-	-	-	-	-	-	-	G	-	-	-	-	-	-	-	-	-	-	-	-
CP031154.1	232002	C	DU497_01040	-	-	-	-	-	-	-	-	-	-	T	-	-	-	-	-	-	-	-	-	-	-	-	-	-	-	-	-	-	-
CP031154.1	232134	G	DU497_01040	-	-	-	-	-	-	-	-	-	-	-	-	-	-	-	-	-	A	-	-	-	-	-	-	-	-	-	-	-	-
CP031154.1	232179	G	DU497_01040	-	-	-	-	-	-	-	-	-	-	C	-	-	-	-	-	-	C	-	-	-	-	-	-	-	-	-	-	-	-
CP031154.1	232299	G	DU497_01040	-	-	-	-	-	-	-	-	-	-	-	-	-	-	-	-	-	A	-	-	-	-	-	-	-	-	-	-	-	-
CP031154.1	232347	T	DU497_01040	-	-	-	-	-	-	-	-	-	-	-	-	-	-	-	-	-	C	-	-	-	-	-	-	-	-	-	-	-	-
CP031154.1	232356	C	DU497_01040	-	-	-	-	-	-	-	-	-	-	-	-	-	-	-	-	-	T	-	-	-	-	-	-	-	-	-	-	-	-
CP031154.1	232362	C	DU497_01040	-	-	-	-	-	-	-	-	-	-	-	-	-	-	-	-	-	T	-	-	-	-	-	-	-	-	-	-	-	-
CP031154.1	232470	C	DU497_01040	-	-	-	-	-	-	-	-	-	-	-	-	-	-	-	-	-	T	-	-	-	-	-	-	-	-	-	-	-	-
CP031154.1	232527	C	DU497_01040	-	-	-	-	-	-	-	-	-	-	-	-	-	-	-	-	-	T	-	-	-	-	-	-	-	-	-	-	-	-
CP031154.1	232566	G	DU497_01040	-	-	-	-	-	-	-	-	-	-	-	-	-	-	-	-	-	A	-	-	-	-	-	-	-	-	-	-	-	-
CP031154.1	232570	C	DU497_01040	-	-	-	-	-	-	-	-	-	-	-	-	-	-	-	-	-	G	-	-	-	-	-	-	-	-	-	-	-	-
CP031154.1	232571	T	DU497_01040	-	-	-	-	-	-	-	-	-	-	-	-	-	-	-	-	-	C	-	-	-	-	-	-	-	-	-	-	-	-
CP031154.1	232578	C	DU497_01040	-	-	-	-	-	-	-	-	-	-	-	-	-	-	-	-	-	T	-	-	-	-	-	-	-	-	-	-	-	-
CP031154.1	232580	T	DU497_01040	-	-	-	-	-	-	-	-	-	-	-	-	-	-	-	-	-	C	-	-	-	-	-	-	-	-	-	-	-	-
CP031154.1	232601	T	DU497_01040	-	-	-	-	-	-	-	-	-	-	-	-	-	-	-	-	-	C	-	-	-	-	-	-	-	-	-	-	-	-
CP031154.1	232602	C	DU497_01040	-	-	-	-	-	-	-	-	-	-	-	-	-	-	-	-	-	A	-	-	-	-	-	-	-	-	-	-	-	-
CP031154.1	232623	A	DU497_01040	-	-	-	-	-	-	-	-	-	-	-	-	-	-	-	-	-	G	-	-	-	-	-	-	-	-	-	-	-	-
CP031154.1	232646	A	DU497_01040	-	-	-	-	-	-	-	-	-	-	-	-	-	-	-	-	-	G	-	-	-	-	-	-	-	-	-	-	-	-
CP031154.1	232651	G	DU497_01040	-	-	-	-	-	-	-	-	-	-	-	-	-	-	-	-	-	A	-	-	-	-	-	-	-	-	-	-	-	-
CP031154.1	232672	G	DU497_01040	-	-	-	-	-	-	-	-	-	-	C	-	-	-	-	-	-	C	-	-	-	-	-	-	-	-	-	-	-	-
CP031154.1	232694	G	DU497_01045	-	-	-	-	-	-	-	-	-	-	-	-	-	-	-	-	-	T	-	-	-	-	-	-	-	-	-	-	-	-
CP031154.1	232730	A	DU497_01045	-	-	-	-	-	-	-	-	-	-	-	-	-	-	-	-	-	G	-	-	-	-	-	-	-	-	-	-	-	-
CP031154.1	232853	T	DU497_01045	-	-	-	-	-	-	-	-	-	-	-	-	-	-	-	-	-	C	-	-	-	-	-	-	-	-	-	-	-	-
CP031154.1	232865	A	DU497_01045	-	-	-	-	-	-	-	-	-	-	-	-	-	-	-	-	-	G	-	-	-	-	-	-	-	-	-	-	-	-
CP031154.1	232876	T	DU497_01045	-	-	-	-	-	-	-	-	-	-	-	-	-	-	-	-	-	A	-	-	-	-	-	-	-	-	-	-	-	-
CP031154.1	232931	A	DU497_01045	-	-	-	-	-	-	-	-	-	-	-	-	-	-	-	-	-	C	-	-	-	-	-	-	-	-	-	-	-	-
CP031154.1	232945	A	DU497_01045	-	-	-	-	-	-	-	-	-	-	-	-	-	-	-	-	-	G	-	-	-	-	-	-	-	-	-	-	-	-
CP031154.1	232979	G	DU497_01045	-	-	-	-	-	-	-	-	-	-	-	-	-	-	-	-	-	A	-	-	-	-	-	-	-	-	-	-	-	-
CP031154.1	232988	T	DU497_01045	-	-	-	-	-	-	-	-	-	-	-	-	-	-	-	-	-	C	-	-	-	-	-	-	-	-	-	-	-	-
CP031154.1	233084	G	DU497_01045	-	-	-	-	-	-	-	-	-	-	-	-	-	-	-	-	-	A	-	-	-	-	-	-	-	-	-	-	-	-
CP031154.1	233087	G	DU497_01045	-	-	-	-	-	-	-	-	-	-	-	-	-	-	-	-	-	A	-	-	-	-	-	-	-	-	-	-	-	-
CP031154.1	233090	T	DU497_01045	-	-	-	-	-	-	-	-	-	-	-	-	-	-	-	-	-	C	-	-	-	-	-	-	-	-	-	-	-	-
CP031154.1	233099	A	DU497_01045	-	-	-	-	-	-	-	-	-	-	-	-	-	-	-	-	-	G	-	-	-	-	-	-	-	-	-	-	-	-
CP031154.1	233102	C	DU497_01045	-	-	-	-	-	-	-	-	-	-	-	-	-	-	-	-	-	T	-	-	-	-	-	-	-	-	-	-	-	-
CP031154.1	233129	A	DU497_01045	-	-	-	-	-	-	-	-	-	-	-	-	-	-	-	-	-	G	-	-	-	-	-	-	-	-	-	-	-	-
CP031154.1	233131	C	DU497_01045	-	-	-	-	-	-	-	-	-	-	-	-	-	-	-	-	-	T	-	-	-	-	-	-	-	-	-	-	-	-
CP031154.1	233139	T	DU497_01045	-	-	-	-	-	-	-	-	-	-	-	-	-	-	-	-	-	G	-	-	-	-	-	-	-	-	-	-	-	-
CP031154.1	233180	A	DU497_01045	-	-	-	-	-	-	-	-	-	-	C	-	-	-	-	-	-	C	-	-	-	-	-	-	-	-	-	-	-	-
CP031154.1	233192	C	DU497_01045	-	-	-	-	-	-	-	-	-	-	-	-	-	-	-	-	-	T	-	-	-	-	-	-	-	-	-	-	-	-
CP031154.1	233196	A	DU497_01045	-	-	-	-	-	-	-	-	-	-	G	-	-	-	-	-	-	-	-	-	-	-	-	-	-	-	-	-	-	-
CP031154.1	233204	C	DU497_01045	-	-	-	-	-	-	-	-	-	-	-	-	-	-	-	-	-	T	-	-	-	-	-	-	-	-	-	-	-	-
CP031154.1	233210	T	DU497_01045	-	-	-	-	-	-	-	-	-	-	-	-	-	-	-	-	-	C	-	-	-	-	-	-	-	-	-	-	-	-
CP031154.1	233249	C	DU497_01045	-	-	-	-	-	-	-	-	-	-	-	-	-	-	-	-	-	T	-	-	-	-	-	-	-	-	-	-	-	-
CP031154.1	233279	C	DU497_01045	-	-	-	-	-	-	-	-	-	-	-	-	-	-	-	-	-	A	-	-	-	-	-	-	-	-	-	-	-	-
CP031154.1	233294	T	DU497_01045	-	-	-	-	-	-	-	-	-	-	-	-	-	-	-	-	-	C	-	-	-	-	-	-	-	-	-	-	-	-
CP031154.1	233315	G	DU497_01045	-	-	-	-	-	-	-	-	-	-	-	-	-	-	-	-	-	A	-	-	-	-	-	-	-	-	-	-	-	-
CP031154.1	233319	G	DU497_01045	-	-	-	-	-	-	-	-	-	-	-	-	-	-	-	-	-	A	-	-	-	-	-	-	-	-	-	-	-	-
CP031154.1	233363	C	DU497_01045	-	-	-	-	-	-	-	-	-	-	-	-	-	-	-	-	-	T	-	-	-	-	-	-	-	-	-	-	-	-
CP031154.1	233459	C	DU497_01045	-	-	-	-	-	-	-	-	-	-	-	-	-	-	-	-	-	T	-	-	-	-	-	-	-	-	-	-	-	-
CP031154.1	233461	C	DU497_01045	-	-	-	-	-	-	-	-	-	-	-	-	-	-	-	-	-	A	-	-	-	-	-	-	-	-	-	-	-	-
CP031154.1	233462	C	DU497_01045	-	-	-	-	-	-	-	-	-	-	-	-	-	-	-	-	-	T	-	-	-	-	-	-	-	-	-	-	-	-
CP031154.1	233472	G	DU497_01045	-	-	-	-	-	-	-	-	-	-	-	-	-	-	-	-	-	A	-	-	-	-	-	-	-	-	-	-	-	-
CP031154.1	233516	C	DU497_01045	-	-	-	-	-	-	-	-	-	-	-	-	-	-	-	-	-	A	-	-	-	-	-	-	-	-	-	-	-	-
CP031154.1	233578	A	DU497_01045	-	-	-	-	-	-	-	-	-	-	-	-	-	-	-	-	-	C	-	-	-	-	-	-	-	-	-	-	-	-
CP031154.1	233585	G	DU497_01045	-	-	-	-	-	-	-	-	-	-	-	-	-	-	-	-	-	T	-	-	-	-	-	-	-	-	-	-	-	-
CP031154.1	233586	A	DU497_01045	-	-	-	-	-	-	-	-	-	-	-	-	-	-	-	-	-	G	-	-	-	-	-	-	-	-	-	-	-	-
CP031154.1	233587	A	DU497_01045	-	-	-	-	-	-	-	-	-	-	-	-	-	-	-	-	-	C	-	-	-	-	-	-	-	-	-	-	-	-
CP031154.1	233595	G	DU497_01045	-	-	-	-	-	-	-	-	-	-	-	-	-	-	-	-	-	A	-	-	-	-	-	-	-	-	-	-	-	-
CP031154.1	233608	C	DU497_01045	-	-	-	-	-	-	-	-	-	-	-	-	-	-	-	-	-	G	-	-	-	-	-	-	-	-	-	-	-	-
CP031154.1	233636	C	DU497_01045	-	-	-	-	-	-	-	-	-	-	-	-	-	-	-	-	-	G	-	-	-	-	-	-	-	-	-	-	-	-
CP031154.1	233645	T	DU497_01045	-	-	-	-	-	-	-	-	-	-	-	-	-	-	-	-	-	C	-	-	-	-	-	-	-	-	-	-	-	-
CP031154.1	233648	T	DU497_01045	-	-	-	-	-	-	-	-	-	-	-	-	-	-	-	-	-	C	-	-	-	-	-	-	-	-	-	-	-	-
CP031154.1	233654	C	DU497_01045	-	-	-	-	-	-	-	-	-	-	-	-	-	-	-	-	-	A	-	-	-	-	-	-	-	-	-	-	-	-
CP031154.1	233664	C	DU497_01045	-	-	-	-	-	-	-	-	-	-	-	-	-	-	-	-	-	A	-	-	-	-	-	-	-	-	-	-	-	-
CP031154.1	233665	G	DU497_01045	-	-	-	-	-	-	-	-	-	-	-	-	-	-	-	-	-	A	-	-	-	-	-	-	-	-	-	-	-	-
CP031154.1	233673	A	DU497_01045	-	-	-	-	-	-	-	-	-	-	-	-	-	-	-	-	-	G	-	-	-	-	-	-	-	-	-	-	-	-
CP031154.1	233685	T	DU497_01045	-	-	-	-	-	-	-	-	-	-	-	-	-	-	-	-	-	C	-	-	-	-	-	-	-	-	-	-	-	-
CP031154.1	233755	G	DU497_01045	-	-	-	-	-	-	-	-	-	-	T	-	-	-	-	-	-	-	-	-	-	-	-	-	-	-	-	-	-	-
CP031154.1	233768	C	DU497_01045	-	-	-	-	-	-	-	-	-	-	-	-	-	-	-	-	-	T	-	-	-	-	-	-	-	-	-	-	-	-
CP031154.1	233792	G	DU497_01045	-	-	-	-	-	-	-	-	-	-	-	-	-	-	-	-	-	A	-	-	-	-	-	-	-	-	-	-	-	-
CP031154.1	233830	T	DU497_01045	-	-	-	-	-	-	-	-	-	-	-	-	-	-	-	-	-	C	-	-	-	-	-	-	-	-	-	-	-	-
CP031154.1	233835	T	DU497_01045	-	-	-	-	-	-	-	-	-	-	-	-	-	-	-	-	-	C	-	-	-	-	-	-	-	-	-	-	-	-
CP031154.1	233847	A	DU497_01045	-	-	-	-	-	-	-	-	-	-	-	-	-	-	-	-	-	G	-	-	-	-	-	-	-	-	-	-	-	-
CP031154.1	233850	C	DU497_01045	-	-	-	-	-	-	-	-	-	-	-	-	-	-	-	-	-	T	-	-	-	-	-	-	-	-	-	-	-	-
CP031154.1	233853	A	DU497_01045	-	-	-	-	-	-	-	-	-	-	-	-	-	-	-	-	-	G	-	-	-	-	-	-	-	-	-	-	-	-
CP031154.1	233857	T	DU497_01045	-	-	-	-	-	-	-	-	-	-	-	-	-	-	-	-	-	C	-	-	-	-	-	-	-	-	-	-	-	-
CP031154.1	233884	T	DU497_01045	-	-	-	-	-	-	-	-	-	-	-	-	-	-	-	-	-	C	-	-	-	-	-	-	-	-	-	-	-	-
CP031154.1	233927	G	DU497_01050	-	-	-	-	-	-	-	-	-	-	-	-	-	-	-	-	-	A	-	-	-	-	-	-	-	-	-	-	-	-
CP031154.1	233930	G	DU497_01050	-	-	-	-	-	-	-	-	-	-	-	-	-	-	-	-	-	A	-	-	-	-	-	-	-	-	-	-	-	-
CP031154.1	233970	C	DU497_01050	-	-	-	-	-	-	-	-	-	-	-	-	-	-	-	-	-	T	-	-	-	-	-	-	-	-	-	-	-	-
CP031154.1	234014	G	DU497_01050	-	-	-	-	-	-	-	-	-	-	-	-	-	-	-	-	-	A	-	-	-	-	-	-	-	-	-	-	-	-
CP031154.1	234017	G	DU497_01050	-	-	-	-	-	-	-	-	-	-	-	-	-	-	-	-	-	A	-	-	-	-	-	-	-	-	-	-	-	-
CP031154.1	234035	T	DU497_01050	-	-	-	-	-	-	-	-	-	-	-	-	-	-	-	-	-	C	-	-	-	-	-	-	-	-	-	-	-	-
CP031154.1	234056	C	DU497_01050	-	-	-	-	-	-	-	-	-	-	-	-	-	-	-	-	-	G	-	-	-	-	-	-	-	-	-	-	-	-
CP031154.1	234059	A	DU497_01050	-	-	-	-	-	-	-	-	-	-	-	-	-	-	-	-	-	G	-	-	-	-	-	-	-	-	-	-	-	-
CP031154.1	234074	G	DU497_01050	-	-	-	-	-	-	-	-	-	-	-	-	-	-	-	-	-	A	-	-	-	-	-	-	-	-	-	-	-	-
CP031154.1	234095	A	DU497_01050	-	-	-	-	-	-	-	-	-	-	-	-	-	-	-	-	-	G	-	-	-	-	-	-	-	-	-	-	-	-
CP031154.1	234098	T	DU497_01050	-	-	-	-	-	-	-	-	-	-	-	-	-	-	-	-	-	C	-	-	-	-	-	-	-	-	-	-	-	-
CP031154.1	234128	G	DU497_01050	-	-	-	-	-	-	-	-	-	-	-	-	-	-	-	-	-	A	-	-	-	-	-	-	-	-	-	-	-	-
CP031154.1	234176	G	DU497_01050	-	-	-	-	-	-	-	-	-	-	-	-	-	-	-	-	-	A	-	-	-	-	-	-	-	-	-	-	-	-
CP031154.1	234248	T	DU497_01050	-	-	-	-	-	-	-	-	-	-	-	-	-	-	-	-	-	G	-	-	-	-	-	-	-	-	-	-	-	-
CP031154.1	234257	G	DU497_01050	-	-	-	-	-	-	-	-	-	-	-	-	-	-	-	-	-	A	-	-	-	-	-	-	-	-	-	-	-	-
CP031154.1	234326	C	DU497_01050	-	T	-	-	-	-	-	-	-	-	-	-	-	-	-	-	-	-	-	-	-	-	-	-	-	-	-	-	-	-
CP031154.1	234335	C	DU497_01050	-	-	-	-	-	-	-	-	-	-	-	-	-	-	-	-	-	T	-	-	-	-	-	-	-	-	-	-	-	-
CP031154.1	234350	G	DU497_01050	-	-	-	-	-	-	-	-	-	-	-	-	-	-	-	-	-	A	-	-	-	-	-	-	-	-	-	-	-	-
CP031154.1	234413	G	DU497_01050	-	-	-	-	-	-	-	-	-	-	-	-	-	-	-	-	-	A	-	-	-	-	-	-	-	-	-	-	-	-
CP031154.1	234419	T	DU497_01050	-	-	-	-	-	-	-	-	-	-	-	-	-	-	-	-	-	C	-	-	-	-	-	-	-	-	-	-	-	-
CP031154.1	234477	G	DU497_01050	-	-	-	-	-	-	-	-	-	-	-	-	-	-	-	-	-	T	-	-	-	-	-	-	-	-	-	-	-	-
CP031154.1	234604	C	DU497_01050	-	-	-	-	-	-	-	-	-	-	-	-	-	-	-	-	-	T	-	-	-	-	-	-	-	-	-	-	-	-
CP031154.1	234723	G	DU497_01050-DU497_01055	-	-	-	-	-	-	-	-	-	-	-	-	-	-	-	-	-	A	-	-	-	-	-	-	-	-	-	-	-	-
CP031154.1	234747	C	DU497_01050-DU497_01055	-	-	-	-	-	-	-	-	-	-	-	-	-	-	-	-	-	T	-	-	-	-	-	-	-	-	-	-	-	-
CP031154.1	234774	G	DU497_01050-DU497_01055	-	-	-	-	-	-	-	-	-	-	-	-	-	-	-	-	-	T	-	-	-	-	-	-	-	-	-	-	-	-
CP031154.1	234795	C	DU497_01050-DU497_01055	-	-	-	-	-	-	-	-	-	-	-	-	-	-	-	-	-	T	-	-	-	-	-	-	-	-	-	-	-	-
CP031154.1	234796	T	DU497_01050-DU497_01055	-	-	-	-	-	-	-	-	-	-	-	-	-	-	-	-	-	C	-	-	-	-	-	-	-	-	-	-	-	-
CP031154.1	234798	A	DU497_01050-DU497_01055	-	-	-	-	-	-	-	-	-	-	-	-	-	-	-	-	-	G	-	-	-	-	-	-	-	-	-	-	-	-
CP031154.1	234803	G	DU497_01050-DU497_01055	-	-	-	-	-	-	-	-	-	-	-	-	-	-	-	-	-	A	-	-	-	-	-	-	-	-	-	-	-	-
CP031154.1	234805	A	DU497_01050-DU497_01055	-	-	-	-	-	-	-	-	-	-	-	-	-	-	-	-	-	G	-	-	-	-	-	-	-	-	-	-	-	-
CP031154.1	234816	A	DU497_01050-DU497_01055	-	-	-	-	-	-	-	-	-	-	-	-	-	-	-	-	-	G	-	-	-	-	-	-	-	-	-	-	-	-
CP031154.1	234817	G	DU497_01050-DU497_01055	-	-	-	-	-	-	-	-	-	-	-	-	-	-	-	-	-	A	-	-	-	-	-	-	-	-	-	-	-	-
CP031154.1	234835	T	DU497_01050-DU497_01055	-	-	-	-	-	-	-	-	-	-	-	-	-	-	-	-	-	C	-	-	-	-	-	-	-	-	-	-	-	-
CP031154.1	234838	G	DU497_01050-DU497_01055	-	-	-	-	-	-	-	-	-	-	-	-	-	-	-	-	-	T	-	-	-	-	-	-	-	-	-	-	-	-
CP031154.1	234899	T	DU497_01055	-	-	-	-	-	-	-	-	-	-	-	-	-	-	-	-	-	C	-	-	-	-	-	-	-	-	-	-	-	-
CP031154.1	236323	A	DU497_01060	-	-	-	-	-	-	-	-	-	-	G	-	-	-	-	-	-	-	-	-	-	-	-	-	-	-	-	-	-	-
CP031154.1	236462	T	DU497_01060	-	-	-	-	-	-	-	-	-	-	G	-	-	-	-	-	-	G	-	-	-	-	-	-	-	-	-	-	-	-
CP031154.1	236952	T	DU497_01065	-	-	-	-	-	-	-	-	-	-	-	-	-	-	-	-	-	C	-	-	-	-	-	-	-	-	-	-	-	-
CP031154.1	236976	G	DU497_01065	-	-	-	-	-	-	-	-	-	-	-	-	-	-	-	-	-	A	-	-	-	-	-	-	-	-	-	-	-	-
CP031154.1	237159	G	DU497_01065	-	-	-	-	-	-	-	-	-	-	T	-	-	-	-	-	-	T	-	-	-	-	-	-	-	-	-	-	-	-
CP031154.1	237407	C	DU497_01065	-	-	-	-	-	-	-	-	-	-	T	-	-	-	-	-	-	T	-	-	-	-	-	-	-	-	-	-	-	-
CP031154.1	238125	C	DU497_01065	-	-	-	-	-	-	-	-	-	-	T	-	-	-	-	-	-	T	-	-	-	-	-	-	-	-	-	-	-	-
CP031154.1	238508	T	DU497_01065	-	-	-	-	-	-	-	-	-	-	-	-	-	-	-	-	-	C	-	-	-	-	-	-	-	-	-	-	-	-
CP031154.1	239097	T	DU497_01065	-	-	-	-	-	-	-	-	-	-	-	-	-	-	-	-	-	C	-	-	-	-	-	-	-	-	-	-	-	-
CP031154.1	239188	T	DU497_01070	-	-	-	-	-	-	-	-	-	-	-	-	-	-	-	-	-	C	-	-	-	-	-	-	-	-	-	-	-	-
CP031154.1	239323	G	DU497_01070	-	-	-	-	-	-	-	-	-	-	A	-	-	-	-	-	-	-	-	-	-	-	-	-	-	-	-	-	-	-
CP031154.1	239436	G	DU497_01070	-	-	-	-	-	-	-	-	-	-	A	-	-	-	-	-	-	A	-	-	-	-	-	-	-	-	-	-	-	-
CP031154.1	239614	T	DU497_01070-DU497_01075	-	-	-	-	-	-	-	-	-	-	-	-	-	-	-	-	-	C	-	-	-	-	-	-	-	-	-	-	-	-
CP031154.1	239765	G	DU497_01070-DU497_01075	-	-	-	-	-	-	-	-	-	-	A	-	-	-	-	-	-	A	-	-	-	-	-	-	-	-	-	-	-	-
CP031154.1	239869	A	DU497_01070-DU497_01075	-	-	-	-	-	-	-	-	-	-	-	-	-	-	-	-	-	C	-	-	-	-	-	-	-	-	-	-	-	-
CP031154.1	239988	G	DU497_01075	-	-	-	-	-	-	-	-	-	-	A	-	-	-	-	-	-	-	-	-	-	-	-	-	-	-	-	-	-	-
CP031154.1	240334	G	DU497_01075	-	-	-	-	-	-	-	-	-	-	-	-	-	-	-	-	-	T	-	-	-	-	-	-	-	-	-	-	-	-
CP031154.1	240362	T	DU497_01075	-	-	-	-	-	-	-	-	-	-	-	-	-	-	-	-	-	C	-	-	-	-	-	-	-	-	-	-	-	-
CP031154.1	240850	G	DU497_01075	-	-	-	-	-	-	-	-	-	-	-	-	-	-	-	-	-	A	-	-	-	-	-	-	-	-	-	-	-	-
CP031154.1	241686	A	DU497_01080	-	-	-	-	-	-	-	-	-	-	G	-	-	-	-	-	-	-	-	-	-	-	-	-	-	-	-	-	-	-
CP031154.1	242154	T	DU497_01080	-	-	-	-	-	-	-	-	-	-	G	-	-	-	-	-	-	-	-	-	-	-	-	-	-	-	-	-	-	-
CP031154.1	242207	T	DU497_01080	-	-	-	-	-	-	-	-	-	-	C	-	-	-	-	-	-	-	-	-	-	-	-	-	-	-	-	-	-	-
CP031154.1	242228	A	DU497_01085	-	-	-	-	-	-	-	-	-	-	G	-	-	-	-	-	-	G	-	-	-	-	-	-	-	-	-	-	-	-
CP031154.1	242346	T	DU497_01085	-	-	-	-	-	-	-	-	-	-	C	-	-	-	-	-	-	-	-	-	-	-	-	-	-	-	-	-	-	-
CP031154.1	242348	T	DU497_01085	-	-	-	-	-	-	-	-	-	-	G	-	-	-	-	-	-	-	-	-	-	-	-	-	-	-	-	-	-	-
CP031154.1	242393	A	DU497_01085	-	-	-	-	-	-	-	-	-	-	G	-	-	-	-	-	-	G	-	-	-	-	-	-	-	-	-	-	-	-
CP031154.1	242426	G	DU497_01085	-	-	-	-	-	-	-	-	-	-	A	-	-	-	-	-	-	A	-	-	-	-	-	-	-	-	-	-	-	-
CP031154.1	242586	T	DU497_01085	-	-	-	-	-	-	-	-	-	-	C	-	-	-	-	-	-	C	-	-	-	-	-	-	-	-	-	-	-	-
CP031154.1	242592	G	DU497_01085	-	-	-	-	-	-	-	-	-	-	T	-	-	-	-	-	-	T	-	-	-	-	-	-	-	-	-	-	-	-
CP031154.1	242594	A	DU497_01085	-	-	-	-	-	-	-	-	-	-	G	-	-	-	-	-	-	G	-	-	-	-	-	-	-	-	-	-	-	-
CP031154.1	242597	A	DU497_01085	-	-	-	-	-	-	-	-	-	-	G	-	-	-	-	-	-	G	-	-	-	-	-	-	-	-	-	-	-	-
CP031154.1	242604	C	DU497_01085	-	-	-	-	-	-	-	-	-	-	T	-	-	-	-	-	-	-	-	-	-	-	-	-	-	-	-	-	-	-
CP031154.1	242609	C	DU497_01085	-	-	-	-	-	-	-	-	-	-	G	-	-	-	-	-	-	-	-	-	-	-	-	-	-	-	-	-	-	-
CP031154.1	242615	G	DU497_01085	-	-	-	-	-	-	-	-	-	-	A	-	-	-	-	-	-	-	-	-	-	-	-	-	-	-	-	-	-	-
CP031154.1	242672	C	DU497_01085	-	-	-	-	-	-	-	-	-	-	T	-	-	-	-	-	-	-	-	-	-	-	-	-	-	-	-	-	-	-
CP031154.1	242771	G	DU497_01085	-	-	-	-	-	-	-	-	-	-	-	-	-	-	-	-	-	T	-	-	-	-	-	-	-	-	-	-	-	-
CP031154.1	242811	G	DU497_01085	-	-	-	-	-	-	-	-	-	-	A	-	-	-	-	-	-	-	-	-	-	-	-	-	-	-	-	-	-	-
CP031154.1	242876	A	DU497_01085	-	-	-	-	-	-	-	-	-	-	-	-	-	-	-	-	-	G	-	-	-	-	-	-	-	-	-	-	-	-
CP031154.1	242882	G	DU497_01085	-	-	-	-	-	-	-	-	-	-	-	-	-	-	-	-	-	A	-	-	-	-	-	-	-	-	-	-	-	-
CP031154.1	242884	G	DU497_01085	-	-	-	-	-	-	-	-	-	-	-	-	-	-	-	-	-	T	-	-	-	-	-	-	-	-	-	-	-	-
CP031154.1	243037	A	DU497_01090	-	-	-	-	-	-	-	-	-	-	-	-	-	-	-	-	-	G	-	-	-	-	-	-	-	-	-	-	-	-
CP031154.1	243187	C	DU497_01090	-	-	-	-	-	-	-	-	-	-	T	-	-	-	-	-	-	-	-	-	-	-	-	-	-	-	-	-	-	-
CP031154.1	243350	C	DU497_01090	-	-	-	-	-	-	-	-	-	-	T	-	-	-	-	-	-	-	-	-	-	-	-	-	-	-	-	-	-	-
CP031154.1	243714	C	DU497_01095	-	-	-	-	-	-	-	-	-	-	T	-	-	-	-	-	-	-	-	-	-	-	-	-	-	-	-	-	-	-
CP031154.1	243755	G	DU497_01095	-	-	-	-	-	-	-	-	-	-	A	-	-	-	-	-	-	-	-	-	-	-	-	-	-	-	-	-	-	-
CP031154.1	244578	C	DU497_01105	-	-	-	-	-	-	-	-	-	-	G	-	-	-	-	-	-	-	-	-	-	-	-	-	-	-	-	-	-	-
CP031154.1	244647	C	DU497_01105	-	-	-	-	-	-	-	-	-	-	-	-	-	-	-	-	-	-	-	-	-	-	-	-	-	-	-	-	A	-
CP031154.1	244732	C	DU497_01105	-	-	-	-	-	-	-	-	-	-	T	-	-	-	-	-	-	-	-	-	-	-	-	-	-	-	-	-	-	-
CP031154.1	244735	C	DU497_01105	-	-	-	-	-	-	-	-	-	-	A	-	-	-	-	-	-	-	-	-	-	-	-	-	-	-	-	-	-	-
CP031154.1	244741	C	DU497_01105	-	-	-	-	-	-	-	-	-	-	T	-	-	-	-	-	-	-	-	-	-	-	-	-	-	-	-	-	-	-
CP031154.1	244770	C	DU497_01105	-	-	-	-	-	-	-	-	-	-	A	-	-	-	-	-	-	-	-	-	-	-	-	-	-	-	-	-	-	-
CP031154.1	245005	A	dnaX	-	-	-	-	-	-	-	-	-	-	C	-	-	-	-	-	-	-	-	-	-	-	-	-	-	-	-	-	-	-
CP031154.1	245033	G	dnaX	-	-	-	-	-	-	-	-	-	-	-	-	-	-	-	-	-	-	-	-	-	-	-	-	-	-	-	-	A	-
CP031154.1	245134	A	dnaX	-	-	-	-	-	-	-	-	-	-	-	-	-	-	-	-	-	-	-	-	-	-	-	-	G	-	-	-	-	-
CP031154.1	245426	A	dnaX	-	-	-	-	-	-	-	-	-	-	C	-	-	-	-	-	-	-	-	-	-	-	-	-	-	-	-	-	-	-
CP031154.1	245625	A	dnaX	-	-	-	-	-	-	-	-	-	-	G	-	-	-	-	-	-	-	-	-	-	-	-	-	-	-	-	-	-	-
CP031154.1	245966	A	dnaX	-	-	-	-	-	-	-	-	-	-	C	-	-	-	-	-	-	-	-	-	-	-	-	-	-	-	-	-	-	-
CP031154.1	245969	C	dnaX	-	-	-	-	-	-	-	-	-	-	T	-	-	-	-	-	-	-	-	-	-	-	-	-	-	-	-	-	-	-
CP031154.1	245982	G	dnaX	-	-	-	-	-	-	-	-	-	-	A	-	-	-	-	-	-	-	-	-	-	-	-	-	-	-	-	-	-	-
CP031154.1	246056	G	dnaX	-	-	-	-	-	-	-	-	-	-	-	-	-	-	-	-	-	A	-	-	-	-	-	-	-	-	-	-	-	-
CP031154.1	246179	G	dnaX	-	-	-	-	-	-	-	-	-	-	-	-	-	-	-	-	-	T	-	-	-	-	-	-	-	-	-	-	-	-
CP031154.1	246183	T	dnaX	-	-	-	-	-	-	-	-	-	-	-	-	-	-	-	-	-	C	-	-	-	-	-	-	-	-	-	-	-	-
CP031154.1	246192	G	dnaX	-	-	-	-	-	-	-	-	-	-	-	-	-	-	-	-	-	C	-	-	-	-	-	-	-	-	-	-	-	-
CP031154.1	246197	T	dnaX	-	-	-	-	-	-	-	-	-	-	-	-	-	-	-	-	-	C	-	-	-	-	-	-	-	-	-	-	-	-
CP031154.1	246256	G	dnaX	-	-	-	-	-	-	-	-	-	-	C	-	-	-	-	-	-	C	-	-	-	-	-	-	-	-	-	-	-	-
CP031154.1	246257	C	dnaX	-	-	-	-	-	-	-	-	-	-	A	-	-	-	-	-	-	A	-	-	-	-	-	-	-	-	-	-	-	-
CP031154.1	246272	G	dnaX	-	-	-	-	-	-	-	-	-	-	C	-	-	-	-	-	-	C	-	-	-	-	-	-	-	-	-	-	-	-
CP031154.1	246321	C	dnaX	-	-	-	-	-	-	-	-	-	-	G	-	-	-	-	-	-	-	-	-	-	-	-	-	-	-	-	-	-	-
CP031154.1	246323	A	dnaX	-	-	-	-	-	-	-	-	-	-	G	-	-	-	-	-	-	-	-	-	-	-	-	-	-	-	-	-	-	-
CP031154.1	246365	T	dnaX	-	-	-	-	-	-	-	-	-	-	-	-	-	-	-	-	-	C	-	-	-	-	-	-	-	-	-	-	-	-
CP031154.1	246370	C	dnaX	-	-	-	-	-	-	-	-	-	-	T	-	-	-	-	-	-	T	-	-	-	-	-	-	-	-	-	-	-	-
CP031154.1	246371	A	dnaX	-	-	-	-	-	-	-	-	-	-	G	-	-	-	-	-	-	G	-	-	-	-	-	-	-	-	-	-	-	-
CP031154.1	246440	C	dnaX	-	-	-	-	-	-	-	-	-	-	T	-	-	-	-	-	-	T	-	-	-	-	-	-	-	-	-	-	-	-
CP031154.1	246444	T	dnaX	-	-	-	-	-	-	-	-	-	-	G	-	-	-	-	-	-	G	-	-	-	-	-	-	-	-	-	-	-	-
CP031154.1	246464	G	dnaX	-	-	-	-	-	-	-	-	-	-	A	-	-	-	-	-	-	A	-	-	-	-	-	-	-	-	-	-	-	-
CP031154.1	246509	G	dnaX	-	-	-	-	-	-	-	-	-	-	A	-	-	-	-	-	-	-	-	-	-	-	-	-	-	-	-	-	-	-
CP031154.1	246510	T	dnaX	-	-	-	-	-	-	-	-	-	-	C	-	-	-	-	-	-	-	-	-	-	-	-	-	-	-	-	-	-	-
CP031154.1	247274	A	dnaX	-	-	-	-	-	-	-	-	-	-	G	-	-	-	-	-	-	G	-	-	-	-	-	-	-	-	-	-	-	-
CP031154.1	247346	T	dnaX	-	-	-	-	-	-	-	-	-	-	C	-	-	-	-	-	-	C	-	-	-	-	-	-	-	-	-	-	-	-
CP031154.1	247376	G	dnaX	-	-	-	-	-	-	-	-	-	-	A	-	-	-	-	-	-	A	-	-	-	-	-	-	-	-	-	-	-	-
CP031154.1	247380	A	dnaX	-	-	-	-	-	-	-	-	-	-	G	-	-	-	-	-	-	G	-	-	-	-	-	-	-	-	-	-	-	-
CP031154.1	247381	T	dnaX	-	-	-	-	-	-	-	-	-	-	C	-	-	-	-	-	-	C	-	-	-	-	-	-	-	-	-	-	-	-
CP031154.1	247385	C	dnaX	-	-	-	-	-	-	-	-	-	-	G	-	-	-	-	-	-	G	-	-	-	-	-	-	-	-	-	-	-	-
CP031154.1	247391	G	dnaX	-	-	-	-	-	-	-	-	-	-	T	-	-	-	-	-	-	T	-	-	-	-	-	-	-	-	-	-	-	-
CP031154.1	247394	T	dnaX	-	-	-	-	-	-	-	-	-	-	C	-	-	-	-	-	-	C	-	-	-	-	-	-	-	-	-	-	-	-
CP031154.1	247397	A	dnaX	-	-	-	-	-	-	-	-	-	-	G	-	-	-	-	-	-	G	-	-	-	-	-	-	-	-	-	-	-	-
CP031154.1	247400	A	dnaX	-	-	-	-	-	-	-	-	-	-	C	-	-	-	-	-	-	C	-	-	-	-	-	-	-	-	-	-	-	-
CP031154.1	247401	T	dnaX	-	-	-	-	-	-	-	-	-	-	C	-	-	-	-	-	-	C	-	-	-	-	-	-	-	-	-	-	-	-
CP031154.1	247405	C	dnaX	-	-	-	-	-	-	-	-	-	-	T	-	-	-	-	-	-	T	-	-	-	-	-	-	-	-	-	-	-	-
CP031154.1	247408	G	dnaX	-	-	-	-	-	-	-	-	-	-	C	-	-	-	-	-	-	C	-	-	-	-	-	-	-	-	-	-	-	-
CP031154.1	247409	T	dnaX	-	-	-	-	-	-	-	-	-	-	C	-	-	-	-	-	-	C	-	-	-	-	-	-	-	-	-	-	-	-
CP031154.1	247411	T	dnaX	-	-	-	-	-	-	-	-	-	-	G	-	-	-	-	-	-	G	-	-	-	-	-	-	-	-	-	-	-	-
CP031154.1	247412	G	dnaX	-	-	-	-	-	-	-	-	-	-	A	-	-	-	-	-	-	A	-	-	-	-	-	-	-	-	-	-	-	-
CP031154.1	247413	G	dnaX	-	-	-	-	-	-	-	-	-	-	A	-	-	-	-	-	-	A	-	-	-	-	-	-	-	-	-	-	-	-
CP031154.1	247414	C	dnaX	-	-	-	-	-	-	-	-	-	-	T	-	-	-	-	-	-	T	-	-	-	-	-	-	-	-	-	-	-	-
CP031154.1	247418	T	dnaX	-	-	-	-	-	-	-	-	-	-	C	-	-	-	-	-	-	C	-	-	-	-	-	-	-	-	-	-	-	-
CP031154.1	247421	T	dnaX	-	-	-	-	-	-	-	-	-	-	C	-	-	-	-	-	-	C	-	-	-	-	-	-	-	-	-	-	-	-
CP031154.1	247429	A	dnaX	-	-	-	-	-	-	-	-	-	-	G	-	-	-	-	-	-	G	-	-	-	-	-	-	-	-	-	-	-	-
CP031154.1	247430	G	dnaX	-	-	-	-	-	-	-	-	-	-	A	-	-	-	-	-	-	A	-	-	-	-	-	-	-	-	-	-	-	-
CP031154.1	247434	T	dnaX	-	-	-	-	-	-	-	-	-	-	C	-	-	-	-	-	-	C	-	-	-	-	-	-	-	-	-	-	-	-
CP031154.1	247676	C	DU497_01115	-	-	-	-	-	-	-	-	-	-	A	-	-	-	-	-	-	-	-	-	-	-	-	-	-	-	-	-	-	-
CP031154.1	247823	A	DU497_01115	-	-	-	-	-	-	-	-	-	-	G	-	-	-	-	-	-	G	-	-	-	-	-	-	-	-	-	-	-	-
CP031154.1	247832	C	DU497_01115	-	-	-	-	-	-	-	-	-	-	-	-	-	-	-	-	-	T	-	-	-	-	-	-	-	-	-	-	-	-
CP031154.1	247835	A	DU497_01115	-	-	-	-	-	-	-	-	-	-	-	-	-	-	-	-	-	G	-	-	-	-	-	-	-	-	-	-	-	-
CP031154.1	247836	G	DU497_01115	-	-	-	-	-	-	-	-	-	-	-	-	-	-	-	-	-	A	-	-	-	-	-	-	-	-	-	-	-	-
CP031154.1	247871	A	DU497_01115	-	-	-	-	-	-	-	-	-	-	G	-	-	-	-	-	-	-	-	-	-	-	-	-	-	-	-	-	-	-
CP031154.1	248318	C	DU497_01120	-	-	-	-	-	-	-	-	-	-	-	-	-	-	-	-	-	T	-	-	-	-	-	-	-	-	-	-	-	-
CP031154.1	248570	T	DU497_01120	-	-	-	-	-	-	-	-	-	-	C	-	-	-	-	-	-	-	-	-	-	-	-	-	-	-	-	-	-	-
CP031154.1	249177	A	DU497_01125	-	-	-	-	-	-	-	-	-	-	G	-	-	-	-	-	-	-	-	-	-	-	-	-	-	-	-	-	-	-
CP031154.1	249596	T	DU497_01125	-	-	-	-	-	-	-	-	-	-	C	-	-	-	-	-	-	C	-	-	-	-	-	-	-	-	-	-	-	-
CP031154.1	250798	T	DU497_01130	-	-	-	-	-	-	-	-	-	-	C	-	-	-	-	-	-	C	-	-	-	-	-	-	-	-	-	-	-	-
CP031154.1	251166	A	DU497_01135	-	-	-	-	-	-	-	-	-	-	G	-	-	-	-	-	-	-	-	-	-	-	-	-	-	-	-	-	-	-
CP031154.1	251232	G	DU497_01135	-	-	-	-	-	-	-	-	-	-	A	-	-	-	-	-	-	A	-	-	-	-	-	-	-	-	-	-	-	-
CP031154.1	251393	T	DU497_01135	-	-	-	-	-	-	-	-	-	-	C	-	-	-	-	-	-	C	-	-	-	-	-	-	-	-	-	-	-	-
CP031154.1	251841	T	DU497_01140	-	-	-	-	-	-	-	-	-	-	C	-	-	-	-	-	-	-	-	-	-	-	-	-	-	-	-	-	-	-
CP031154.1	254381	G	DU497_01150	-	-	-	-	-	-	-	-	-	-	-	-	-	-	-	-	-	-	-	-	-	-	-	-	-	-	-	-	-	-
CP031154.1	254769	A	DU497_01150	-	-	-	-	-	-	-	-	-	-	G	-	-	-	-	-	-	G	-	-	-	-	-	-	-	-	-	-	-	-
CP031154.1	255238	T	DU497_01150	-	-	-	-	-	-	-	-	-	-	-	-	-	-	-	-	-	-	-	-	-	-	-	-	C	-	-	-	-	-
CP031154.1	256000	T	DU497_01150	-	-	-	-	-	-	-	-	-	-	-	-	-	-	-	-	-	-	-	-	-	-	-	-	C	-	-	-	-	-
CP031154.1	256314	A	DU497_01150	-	-	-	-	-	-	-	-	-	-	-	-	-	-	-	-	-	C	-	-	-	-	-	-	-	-	-	-	-	-
CP031154.1	256942	G	DU497_01150-DU497_01155	-	-	-	-	-	-	-	-	-	-	A	-	-	-	-	-	-	A	-	-	-	-	-	-	-	-	-	-	-	-
CP031154.1	257008	G	DU497_01155	-	-	-	-	-	-	-	-	-	-	T	-	-	-	-	-	-	-	-	-	-	-	-	-	-	-	-	-	-	-
CP031154.1	257352	C	DU497_01155	-	-	-	-	-	-	-	-	-	-	T	-	-	-	-	-	-	-	-	-	-	-	-	-	-	-	-	-	-	-
CP031154.1	258334	G	DU497_01155-ffs	-	-	-	-	-	-	-	-	-	-	A	-	-	-	-	-	-	-	-	-	-	-	-	-	-	-	-	-	-	-
CP031154.1	258335	G	DU497_01155-ffs	-	-	-	-	-	-	-	-	-	-	A	-	-	-	-	-	-	-	-	-	-	-	-	-	-	-	-	-	-	-
CP031154.1	258396	G	ffs	-	-	-	-	-	-	-	-	-	-	A	-	-	-	-	-	-	A	-	-	-	-	-	-	-	-	-	-	-	-
CP031154.1	258400	A	ffs	-	-	-	-	-	-	-	-	-	-	G	-	-	-	-	-	-	G	-	-	-	-	-	-	-	-	-	-	-	-
CP031154.1	258401	C	ffs	-	-	-	-	-	-	-	-	-	-	T	-	-	-	-	-	-	T	-	-	-	-	-	-	-	-	-	-	-	-
CP031154.1	258403	T	ffs	-	-	-	-	-	-	-	-	-	-	C	-	-	-	-	-	-	C	-	-	-	-	-	-	-	-	-	-	-	-
CP031154.1	258404	A	ffs	-	-	-	-	-	-	-	-	-	-	G	-	-	-	-	-	-	G	-	-	-	-	-	-	-	-	-	-	-	-
CP031154.1	258406	A	ffs	-	-	-	-	-	-	-	-	-	-	G	-	-	-	-	-	-	G	-	-	-	-	-	-	-	-	-	-	-	-
CP031154.1	258431	G	ffs	-	-	-	-	-	-	-	-	-	-	-	-	-	-	-	-	-	A	-	-	-	-	-	-	-	-	-	-	-	-
CP031154.1	259612	C	DU497_01165	-	-	-	-	-	-	-	-	-	-	T	-	-	-	-	-	-	T	-	-	-	-	-	-	-	-	-	-	-	-
CP031154.1	259945	T	DU497_01165-topA	-	-	-	-	-	-	-	-	-	-	-	-	-	-	-	-	-	C	-	-	-	-	-	-	-	-	-	-	-	-
CP031154.1	260250	G	topA	-	-	-	-	-	-	-	-	-	-	C	-	-	-	-	-	-	-	-	-	-	-	-	-	-	-	-	-	-	-
CP031154.1	260848	A	topA	-	-	-	-	-	-	-	-	-	-	-	-	-	-	-	-	-	G	-	-	-	-	-	-	-	-	-	-	-	-
CP031154.1	261463	A	topA	-	-	-	-	-	-	-	-	-	-	-	-	-	-	-	-	-	G	-	-	-	-	-	-	-	-	-	-	-	-
CP031154.1	261705	C	topA	-	-	-	-	-	-	-	-	-	-	-	-	-	-	-	-	-	T	-	-	-	-	-	-	-	-	-	-	-	-
CP031154.1	262958	G	topA	-	-	-	-	-	-	-	-	-	-	A	-	-	-	-	-	-	A	-	-	-	-	-	-	-	-	-	-	-	-
CP031154.1	263194	C	topA	-	-	-	-	-	-	-	-	-	-	-	-	-	-	-	-	-	T	-	-	-	-	-	-	-	-	-	-	-	-
CP031154.1	263256	T	topA-tmk	-	-	-	-	-	-	-	-	-	-	-	-	-	-	-	-	-	A	-	-	-	-	-	-	-	-	-	-	-	-
CP031154.1	263578	G	topA-tmk	-	-	-	-	-	-	-	-	-	-	-	-	-	-	-	-	-	A	-	-	-	-	-	-	-	-	-	-	-	-
CP031154.1	263657	C	topA-tmk	-	-	-	-	-	-	-	-	-	-	T	-	-	-	-	-	-	-	-	-	-	-	-	-	-	-	-	-	-	-
CP031154.1	264398	C	tmk	-	-	-	-	-	-	-	-	-	-	-	-	-	-	-	-	-	T	-	-	-	-	-	-	-	-	-	-	-	-
CP031154.1	264440	G	DU497_01180	-	-	-	-	-	-	-	-	-	-	-	-	-	-	-	-	-	A	-	-	-	-	-	-	-	-	-	-	-	-
CP031154.1	264667	A	DU497_01180	-	-	-	-	-	-	-	-	-	-	-	-	-	-	-	-	-	G	-	-	-	-	-	-	-	-	-	-	-	-
CP031154.1	265081	T	DU497_01180	-	-	-	-	-	-	-	-	-	-	-	-	-	-	-	-	-	C	-	-	-	-	-	-	-	-	-	-	-	-
CP031154.1	265544	A	DU497_01180	-	-	-	-	-	-	-	-	-	-	C	-	-	-	-	-	-	-	-	-	-	-	-	-	-	-	-	-	-	-
CP031154.1	265752	G	DU497_01185	-	-	-	-	-	-	-	-	-	-	-	-	-	-	-	-	-	A	-	-	-	-	-	-	-	-	-	-	-	-
CP031154.1	265831	C	DU497_01185	-	-	-	-	-	-	-	-	-	-	T	-	-	-	-	-	-	T	-	-	-	-	-	-	-	-	-	-	-	-
CP031154.1	265959	G	DU497_01185	-	-	-	-	-	-	-	-	-	-	A	-	-	-	-	-	-	A	-	-	-	-	-	-	-	-	-	-	-	-
CP031154.1	266063	A	DU497_01185	-	-	-	-	-	-	-	-	-	-	G	-	-	-	-	-	-	G	-	-	-	-	-	-	-	-	-	-	-	-
CP031154.1	266500	T	DU497_01185	-	-	-	-	-	-	-	-	-	-	-	-	-	-	-	-	-	-	-	-	-	-	-	-	C	-	-	-	-	-
CP031154.1	266584	T	DU497_01190	-	-	-	-	-	-	-	-	-	-	-	-	-	-	-	-	-	A	-	-	-	-	-	-	-	-	-	-	-	-
CP031154.1	266671	C	DU497_01190	-	-	-	-	-	-	-	-	-	-	T	-	-	-	-	-	-	T	-	-	-	-	-	-	-	-	-	-	-	-
CP031154.1	266792	C	DU497_01190	-	-	-	-	-	-	-	-	-	-	T	-	-	-	-	-	-	T	-	-	-	-	-	-	-	-	-	-	-	-
CP031154.1	266793	G	DU497_01190	-	-	-	-	-	-	-	-	-	-	C	-	-	-	-	-	-	-	-	-	-	-	-	-	-	-	-	-	-	-
CP031154.1	267263	A	DU497_01195	-	-	-	-	-	-	-	-	-	-	-	-	-	-	-	-	-	G	-	-	-	-	-	-	-	-	-	-	-	-
CP031154.1	267424	C	DU497_01195	-	-	-	-	-	-	-	-	-	-	T	-	-	-	-	-	-	T	-	-	-	-	-	-	-	-	-	-	-	-
CP031154.1	267758	A	DU497_01195	-	-	-	-	-	-	-	-	-	-	G	-	-	-	-	-	-	-	-	-	-	-	-	-	-	-	-	-	-	-
CP031154.1	267897	G	DU497_01195	-	-	-	-	-	-	-	-	-	-	-	-	-	-	-	-	-	-	-	-	-	-	-	-	C	-	-	-	-	-
CP031154.1	268166	A	DU497_01195	-	-	-	-	-	-	-	-	-	-	-	-	-	-	-	-	-	G	-	-	-	-	-	-	-	-	-	-	-	-
CP031154.1	268169	C	DU497_01195	-	-	-	-	-	-	-	-	-	-	-	-	-	-	-	-	-	T	-	-	-	-	-	-	-	-	-	-	-	-
CP031154.1	268199	A	DU497_01195	-	-	-	-	-	-	-	-	-	-	-	-	-	-	-	-	-	G	-	-	-	-	-	-	-	-	-	-	-	-
CP031154.1	268202	A	DU497_01195	-	-	-	-	-	-	-	-	-	-	-	-	-	-	-	-	-	G	-	-	-	-	-	-	-	-	-	-	-	-
CP031154.1	268208	T	DU497_01195	-	-	-	-	-	-	-	-	-	-	-	-	-	-	-	-	-	C	-	-	-	-	-	-	-	-	-	-	-	-
CP031154.1	268214	A	DU497_01195	-	-	-	-	-	-	-	-	-	-	-	-	-	-	-	-	-	G	-	-	-	-	-	-	-	-	-	-	-	-
CP031154.1	268217	C	DU497_01195	-	-	-	-	-	-	-	-	-	-	-	-	-	-	-	-	-	T	-	-	-	-	-	-	-	-	-	-	-	-
CP031154.1	268250	T	DU497_01195	-	-	-	-	-	-	-	-	-	-	C	-	-	-	-	-	-	C	-	-	-	-	-	-	-	-	-	-	-	-
CP031154.1	268364	G	DU497_01195	-	-	-	-	-	-	-	-	-	-	-	-	-	-	-	-	-	T	-	-	-	-	-	-	-	-	-	-	-	-
CP031154.1	268380	T	DU497_01195	-	-	-	-	-	-	-	-	-	-	-	-	-	-	-	-	-	G	-	-	-	-	-	-	-	-	-	-	-	-
CP031154.1	268388	C	DU497_01195	-	-	-	-	-	-	-	-	-	-	-	-	-	-	-	-	-	T	-	-	-	-	-	-	-	-	-	-	-	-
CP031154.1	268396	C	DU497_01195	-	-	-	-	-	-	-	-	-	-	-	-	-	-	-	-	-	A	-	-	-	-	-	-	-	-	-	-	-	-
CP031154.1	268421	T	DU497_01195	-	-	-	-	-	-	-	-	-	-	-	-	-	-	-	-	-	C	-	-	-	-	-	-	-	-	-	-	-	-
CP031154.1	268430	T	DU497_01195	-	-	-	-	-	-	-	-	-	-	-	-	-	-	-	-	-	C	-	-	-	-	-	-	-	-	-	-	-	-
CP031154.1	268433	G	DU497_01195	-	-	-	-	-	-	-	-	-	-	-	-	-	-	-	-	-	T	-	-	-	-	-	-	-	-	-	-	-	-
CP031154.1	268436	T	DU497_01195	-	-	-	-	-	-	-	-	-	-	-	-	-	-	-	-	-	C	-	-	-	-	-	-	-	-	-	-	-	-
CP031154.1	268478	T	DU497_01195	-	-	-	-	-	-	-	-	-	-	-	-	-	-	-	-	-	C	-	-	-	-	-	-	-	-	-	-	-	-
CP031154.1	268495	A	DU497_01195	-	-	-	-	-	-	-	-	-	-	-	-	-	-	-	-	-	C	-	-	-	-	-	-	-	-	-	-	-	-
CP031154.1	268499	C	DU497_01195	-	-	-	-	-	-	-	-	-	-	-	-	-	-	-	-	-	T	-	-	-	-	-	-	-	-	-	-	-	-
CP031154.1	268520	C	DU497_01195	-	-	-	-	-	-	-	-	-	-	-	-	-	-	-	-	-	T	-	-	-	-	-	-	-	-	-	-	-	-
CP031154.1	268524	C	DU497_01195	-	-	-	-	-	-	-	-	-	-	-	-	-	-	-	-	-	G	-	-	-	-	-	-	-	-	-	-	-	-
CP031154.1	268530	G	DU497_01195	-	-	-	-	-	-	-	-	-	-	-	-	-	-	-	-	-	T	-	-	-	-	-	-	-	-	-	-	-	-
CP031154.1	268533	C	DU497_01195	-	-	-	-	-	-	-	-	-	-	-	-	-	-	-	-	-	T	-	-	-	-	-	-	-	-	-	-	-	-
CP031154.1	268538	C	DU497_01195	-	-	-	-	-	-	-	-	-	-	-	-	-	-	-	-	-	T	-	-	-	-	-	-	-	-	-	-	-	-
CP031154.1	268587	G	DU497_01195	-	-	-	-	-	-	-	-	-	-	-	-	-	-	-	-	-	A	-	-	-	-	-	-	-	-	-	-	-	-
CP031154.1	269002	A	DU497_01195-DU497_01200	-	-	-	-	-	-	-	-	-	-	-	-	-	-	-	-	-	G	-	-	-	-	-	-	-	-	-	-	-	-
CP031154.1	269003	C	DU497_01195-DU497_01200	-	-	-	-	-	-	-	-	-	-	-	-	-	-	-	-	-	A	-	-	-	-	-	-	-	-	-	-	-	-
CP031154.1	269834	A	DU497_01200	-	-	-	-	-	-	-	-	-	-	G	-	-	-	-	-	-	G	-	-	-	-	-	-	-	-	-	-	-	-
CP031154.1	270606	T	DU497_01200	-	-	-	-	-	-	-	-	-	-	C	-	-	-	-	-	-	-	-	-	-	-	-	-	-	-	-	-	-	-
CP031154.1	270654	A	DU497_01200	-	-	-	-	-	-	-	-	-	-	G	-	-	-	-	-	-	G	-	-	-	-	-	-	-	-	-	-	-	-
CP031154.1	270667	C	DU497_01200	-	-	-	-	-	-	-	-	-	-	T	-	-	-	-	-	-	T	-	-	-	-	-	-	-	-	-	-	-	-
CP031154.1	270720	A	DU497_01200	-	-	-	-	-	-	-	-	-	-	-	-	-	-	-	-	-	G	-	-	-	-	-	-	-	-	-	-	-	-
CP031154.1	270877	C	DU497_01200	-	-	-	-	-	-	-	-	-	-	-	-	-	-	-	-	-	T	-	-	-	-	-	-	-	-	-	-	-	-
CP031154.1	270879	T	DU497_01200	-	-	-	-	-	-	-	-	-	-	-	-	-	-	-	-	-	A	-	-	-	-	-	-	-	-	-	-	-	-
CP031154.1	270881	T	DU497_01200	-	-	-	-	-	-	-	-	-	-	-	-	-	-	-	-	-	A	-	-	-	-	-	-	-	-	-	-	-	-
CP031154.1	270882	C	DU497_01200	-	-	-	-	-	-	-	-	-	-	-	-	-	-	-	-	-	G	-	-	-	-	-	-	-	-	-	-	-	-
CP031154.1	270891	T	DU497_01200	-	-	-	-	-	-	-	-	-	-	-	-	-	-	-	-	-	C	-	-	-	-	-	-	-	-	-	-	-	-
CP031154.1	270892	C	DU497_01200	-	-	-	-	-	-	-	-	-	-	-	-	-	-	-	-	-	T	-	-	-	-	-	-	-	-	-	-	-	-
CP031154.1	270919	G	DU497_01200	-	-	-	-	-	-	-	-	-	-	-	-	-	-	-	-	-	A	-	-	-	-	-	-	-	-	-	-	-	-
CP031154.1	270921	A	DU497_01200	-	-	-	-	-	-	-	-	-	-	-	-	-	-	-	-	-	T	-	-	-	-	-	-	-	-	-	-	-	-
CP031154.1	270928	A	DU497_01200	-	-	-	-	-	-	-	-	-	-	-	-	-	-	-	-	-	G	-	-	-	-	-	-	-	-	-	-	-	-
CP031154.1	271080	A	DU497_01200-DU497_01205	-	-	-	-	-	-	-	-	-	-	G	-	-	-	-	-	-	-	-	-	-	-	-	-	-	-	-	-	-	-
CP031154.1	271309	G	DU497_01205	-	-	-	-	-	-	-	-	-	-	-	-	-	-	-	-	-	-	-	-	-	-	-	A	-	-	-	-	-	-
CP031154.1	271618	T	DU497_01205	-	-	-	-	-	-	-	-	-	-	-	-	-	-	-	-	-	C	-	-	-	-	-	-	-	-	-	-	-	-
CP031154.1	271636	C	DU497_01205	-	-	-	-	-	-	-	-	-	-	-	-	-	-	-	-	-	T	-	-	-	-	-	-	-	-	-	-	-	-
CP031154.1	272435	T	DU497_01210	-	-	-	-	-	-	-	-	-	-	-	-	-	-	-	-	-	C	-	-	-	-	-	-	-	-	-	-	-	-
CP031154.1	272437	G	DU497_01210	-	-	-	-	-	-	-	-	-	-	-	-	-	-	-	-	-	A	-	-	-	-	-	-	-	-	-	-	-	-
CP031154.1	272487	A	DU497_01210	-	-	-	-	-	-	-	-	-	-	G	-	-	-	-	-	-	G	-	-	-	-	-	-	-	-	-	-	-	-
CP031154.1	273905	C	DU497_01210	-	-	-	-	-	-	-	-	-	-	T	-	-	-	-	-	-	-	-	-	-	-	-	-	-	-	-	-	-	-
CP031154.1	274029	C	DU497_01210	-	-	-	-	-	-	-	-	-	-	T	-	-	-	-	-	-	T	-	-	-	-	-	-	-	-	-	-	-	-
CP031154.1	274108	G	DU497_01210	-	-	-	-	-	-	-	-	-	-	T	-	-	-	-	-	-	-	-	-	-	-	-	-	-	-	-	-	-	-
CP031154.1	274837	G	DU497_01215-DU497_01220	-	-	-	-	-	-	-	-	-	-	-	-	-	-	-	-	-	-	-	-	-	-	-	-	-	-	C	-	-	-
CP031154.1	274854	A	DU497_01215-DU497_01220	-	-	-	-	-	-	-	-	-	-	-	-	-	-	-	-	-	-	-	-	-	-	-	-	-	-	C	-	-	-
CP031154.1	274855	G	DU497_01215-DU497_01220	-	-	-	-	-	-	-	-	-	-	-	-	-	-	-	-	-	-	-	-	-	-	-	-	-	-	A	-	-	-
CP031154.1	275045	A	DU497_01220	-	-	-	-	-	-	-	-	-	-	G	-	-	-	-	-	-	G	-	-	-	-	-	-	-	-	-	-	-	-
CP031154.1	276882	A	DU497_01230	-	-	-	-	-	-	-	-	-	-	G	-	-	-	-	-	-	G	-	-	-	-	-	-	-	-	-	-	-	-
CP031154.1	277011	T	DU497_01230	-	-	-	-	-	-	-	-	-	-	-	-	-	-	-	-	-	-	-	-	-	-	-	-	C	-	-	-	-	-
CP031154.1	277099	A	DU497_01230	-	-	-	-	-	-	-	-	-	-	G	-	-	-	-	-	-	G	-	-	-	-	-	-	-	-	-	-	-	-
CP031154.1	278073	T	DU497_01230-DU497_01235	-	-	-	-	-	-	-	-	-	-	-	-	-	-	-	-	-	-	-	-	-	-	-	-	-	-	C	-	-	-
CP031154.1	278127	G	DU497_01230-DU497_01235	-	-	-	-	-	-	-	-	-	-	-	-	-	-	-	-	-	A	-	-	-	-	-	-	-	-	-	-	-	-
CP031154.1	278144	T	DU497_01230-DU497_01235	-	-	-	G	-	-	-	-	-	-	-	-	-	-	-	-	-	-	-	-	-	-	-	-	-	-	-	-	-	-
CP031154.1	278171	A	DU497_01230-DU497_01235	-	-	-	-	-	-	-	-	-	-	G	-	-	-	-	-	-	-	-	-	-	-	-	-	-	-	-	-	-	-
CP031154.1	278565	C	DU497_01235	-	-	-	-	-	-	-	-	-	-	-	-	-	-	-	-	-	T	-	-	-	-	-	-	-	-	-	-	-	-
CP031154.1	278648	A	DU497_01235	-	-	-	-	-	-	-	-	-	-	G	-	-	-	-	-	-	-	-	-	-	-	-	-	-	-	-	-	-	-
CP031154.1	278741	T	DU497_01235	-	-	-	-	-	-	-	-	-	-	C	-	-	-	-	-	-	-	-	-	-	-	-	-	-	-	-	-	-	-
CP031154.1	278878	A	DU497_01235	-	-	-	-	-	-	-	-	-	-	C	-	-	-	-	-	-	-	-	-	-	-	-	-	-	-	-	-	-	-
CP031154.1	279108	C	DU497_01235	-	-	-	-	-	-	-	-	-	-	T	-	-	-	-	-	-	-	-	-	-	-	-	-	-	-	-	-	-	-
CP031154.1	279115	A	DU497_01235	-	-	-	-	-	-	-	-	-	-	G	-	-	-	-	-	-	G	-	-	-	-	-	-	-	-	-	-	-	-
CP031154.1	279335	G	DU497_01235-DU497_01240	-	-	-	-	-	-	-	-	-	-	A	-	-	-	-	-	-	-	-	-	-	-	-	-	-	-	-	-	-	-
CP031154.1	279714	A	DU497_01240	-	-	-	-	-	-	-	-	-	-	G	-	-	-	-	-	-	G	-	-	-	-	-	-	-	-	-	-	-	-
CP031154.1	279780	G	DU497_01240	-	-	-	-	-	-	-	-	-	-	C	-	-	-	-	-	-	-	-	-	-	-	-	-	-	-	-	-	-	-
CP031154.1	280165	G	DU497_01240	-	-	-	-	-	-	-	-	-	-	-	-	-	-	-	-	-	A	-	-	-	-	-	-	-	-	-	-	-	-
CP031154.1	280686	T	DU497_01240	-	-	-	-	-	-	-	-	-	-	-	-	-	-	-	-	-	-	-	-	-	C	-	-	-	-	-	-	-	-
CP031154.1	280764	T	DU497_01240	-	-	-	-	-	-	-	-	-	-	C	-	-	-	-	-	-	-	-	-	-	-	-	-	-	-	-	-	-	-
CP031154.1	280798	T	DU497_01240	-	-	-	-	-	-	-	-	-	-	-	-	-	-	-	-	-	C	-	-	-	-	-	-	-	-	-	-	-	-
CP031154.1	280941	T	DU497_01240	-	-	-	-	-	-	-	-	-	-	-	-	-	-	-	-	-	C	-	-	-	-	-	-	-	-	-	-	-	-
CP031154.1	280988	A	DU497_01240-DU497_01245	-	-	-	-	-	-	-	-	-	-	-	-	-	-	-	-	-	C	-	-	-	-	-	-	-	-	-	-	-	-
CP031154.1	281241	T	DU497_01245	-	-	C	-	-	-	-	-	C	-	-	-	-	-	C	C	-	-	-	-	C	C	-	-	-	-	-	-	-	-
CP031154.1	281948	A	DU497_01245	C	-	-	-	-	-	-	-	-	-	-	-	-	-	-	-	-	-	-	-	-	-	-	-	-	-	-	-	-	C
CP031154.1	282273	A	DU497_01245	-	-	-	-	-	-	-	-	-	-	-	-	-	-	-	-	-	-	G	-	-	-	-	-	-	-	-	-	-	-
CP031154.1	282760	C	DU497_01250	-	-	-	-	-	-	-	-	-	-	-	-	-	-	-	-	-	T	-	-	-	-	-	-	-	-	-	-	-	-
CP031154.1	284252	A	DU497_01250	-	-	-	-	-	-	-	-	-	-	-	-	-	-	-	-	-	-	-	-	-	-	-	-	G	-	-	-	-	-
CP031154.1	284397	C	DU497_01250-EXON_CP031154.1_284598_284673	-	-	-	-	-	-	-	-	-	-	A	-	-	-	-	-	-	-	-	-	-	-	-	-	-	-	-	-	-	-
CP031154.1	284822	C	DU497_01265	-	-	-	-	-	-	-	-	-	-	-	-	-	-	-	-	-	T	-	-	-	-	-	-	-	-	-	-	-	-
CP031154.1	284828	T	DU497_01265	-	-	-	-	-	-	-	-	-	-	-	-	-	-	-	-	-	A	-	-	-	-	-	-	-	-	-	-	-	-
CP031154.1	284833	A	DU497_01265	-	-	-	-	-	-	-	-	-	-	-	-	-	-	-	-	-	G	-	-	-	-	-	-	-	-	-	-	-	-
CP031154.1	285632	T	DU497_01265	-	-	-	-	-	-	-	-	-	-	C	-	-	-	-	-	-	C	-	-	-	-	-	-	-	-	-	-	-	-
CP031154.1	285664	G	DU497_01265	-	-	-	-	-	-	-	-	-	-	A	-	-	-	-	-	-	-	-	-	-	-	-	-	-	-	-	-	-	-
CP031154.1	286033	G	DU497_01265	-	-	-	-	-	-	-	-	-	-	-	-	-	-	-	-	-	A	-	-	-	-	-	-	-	-	-	-	-	-
CP031154.1	286415	G	DU497_01265-DU497_01270	-	-	-	-	-	-	-	-	-	-	A	-	-	-	-	-	-	-	-	-	-	-	-	-	-	-	-	-	-	-
CP031154.1	286473	A	DU497_01265-DU497_01270	-	-	-	-	-	-	-	-	-	-	-	-	-	-	-	-	-	G	-	-	-	-	-	-	-	-	-	-	-	-
CP031154.1	286481	T	DU497_01265-DU497_01270	-	-	-	-	-	-	-	-	-	-	-	-	-	-	-	-	-	C	-	-	-	-	-	-	-	-	-	-	-	-
CP031154.1	286482	G	DU497_01265-DU497_01270	-	-	-	-	-	-	-	-	-	-	-	-	-	-	-	-	-	T	-	-	-	-	-	-	-	-	-	-	-	-
CP031154.1	287425	A	DU497_01270	-	-	-	-	-	-	-	-	-	-	G	-	-	-	-	-	-	G	-	-	-	-	-	-	-	-	-	-	-	-
CP031154.1	287682	T	DU497_01270	-	-	-	-	-	-	-	-	-	-	C	-	-	-	-	-	-	-	-	-	-	-	-	-	-	-	-	-	-	-
CP031154.1	287834	C	DU497_01270	-	-	-	-	-	-	-	-	-	-	-	-	-	-	-	-	-	T	-	-	-	-	-	-	-	-	-	-	-	-
CP031154.1	287968	C	DU497_01275	-	-	-	-	-	-	-	-	-	-	T	-	-	-	-	-	-	-	-	-	-	-	-	-	-	-	-	-	-	-
CP031154.1	288784	A	leuC	-	-	-	-	-	-	-	-	-	-	G	-	-	-	-	-	-	-	-	-	-	-	-	-	-	-	-	-	-	-
CP031154.1	288822	C	leuC	-	-	-	-	-	-	-	-	-	-	G	-	-	-	-	-	-	G	-	-	-	-	-	-	-	-	-	-	-	-
CP031154.1	288831	G	leuC	-	-	-	-	-	-	-	-	-	-	A	-	-	-	-	-	-	A	-	-	-	-	-	-	-	-	-	-	-	-
CP031154.1	289827	T	leuD	-	-	-	-	-	-	-	-	-	-	G	-	-	-	-	-	-	G	-	-	-	-	-	-	-	-	-	-	-	-
CP031154.1	289830	G	leuD	-	-	-	-	-	-	-	-	-	-	C	-	-	-	-	-	-	C	-	-	-	-	-	-	-	-	-	-	-	-
CP031154.1	289941	G	leuD	-	-	-	-	-	-	-	-	-	-	T	-	-	-	-	-	-	T	-	-	-	-	-	-	-	-	-	-	-	-
CP031154.1	291083	G	DU497_01290-DU497_01295	-	-	-	-	-	-	-	-	-	-	-	-	-	-	-	-	-	-	-	-	-	-	-	-	C	-	-	-	-	-
CP031154.1	291090	A	DU497_01290-DU497_01295	-	-	-	-	-	-	-	-	-	-	G	-	-	-	-	-	-	-	-	-	-	-	-	-	-	-	-	-	-	-
CP031154.1	291176	G	DU497_01290-DU497_01295	-	-	-	-	-	-	-	-	-	-	A	-	-	-	-	-	-	A	-	-	-	-	-	-	-	-	-	-	-	-
CP031154.1	291605	A	DU497_01295	-	G	-	-	-	-	-	-	-	-	-	-	-	-	-	-	-	-	-	-	-	-	-	-	-	-	-	-	-	-
CP031154.1	291645	C	DU497_01300	-	-	-	-	-	-	-	-	-	-	-	-	-	-	-	-	-	T	-	-	-	-	-	-	-	-	-	-	-	-
CP031154.1	291779	T	DU497_01300	-	-	-	-	-	-	-	-	-	-	C	-	-	-	-	-	-	-	-	-	-	-	-	-	-	-	-	-	-	-
CP031154.1	291927	T	DU497_01300	-	-	-	-	-	-	-	-	-	-	-	-	-	-	-	-	-	C	-	-	-	-	-	-	-	-	-	-	-	-
CP031154.1	292369	C	DU497_01300	-	-	-	-	-	-	-	-	-	-	T	-	-	-	-	-	-	-	-	-	-	-	-	-	-	-	-	-	-	-
CP031154.1	292605	G	DU497_01300	-	-	-	-	-	-	-	-	-	-	A	-	-	-	-	-	-	A	-	-	-	-	-	-	-	-	-	-	-	-
CP031154.1	294639	G	murA	-	-	-	-	-	-	-	-	-	-	-	-	-	-	-	-	-	-	-	-	-	-	-	-	-	-	C	-	-	-
CP031154.1	294658	T	murA-DU497_01315	-	-	-	-	-	-	-	-	-	-	C	-	-	-	-	-	-	-	-	-	-	-	-	-	-	-	-	-	-	-
CP031154.1	294664	A	murA-DU497_01315	-	-	-	-	-	-	-	-	-	-	-	-	-	-	-	-	-	-	-	-	-	-	-	-	-	-	G	-	-	-
CP031154.1	294799	G	DU497_01315	-	-	-	-	-	-	-	-	-	-	T	-	-	-	-	-	-	T	-	-	-	-	-	-	-	-	-	-	-	-
CP031154.1	294845	C	DU497_01315	-	-	-	-	-	-	-	-	-	-	T	-	-	-	-	-	-	-	-	-	-	-	-	-	-	-	-	-	-	-
CP031154.1	294985	A	DU497_01315	-	-	-	-	-	-	-	-	-	-	-	-	-	-	-	-	-	-	-	-	-	-	-	-	-	-	-	-	-	-
CP031154.1	295138	G	DU497_01320	-	-	-	-	-	-	-	-	-	-	-	-	-	-	-	-	-	-	-	-	-	-	-	-	C	-	-	-	-	-
CP031154.1	295266	G	DU497_01320	-	-	-	-	-	-	-	-	-	-	A	-	-	-	-	-	-	-	-	-	-	-	-	-	-	-	-	-	-	-
CP031154.1	295902	T	DU497_01320	-	-	-	-	-	-	-	-	-	-	C	-	-	-	-	-	-	C	-	-	-	-	-	-	-	-	-	-	-	-
CP031154.1	296295	A	DU497_01325	-	-	-	-	-	-	-	-	-	-	G	-	-	-	-	-	-	-	-	-	-	-	-	-	-	-	-	-	-	-
CP031154.1	297151	C	DU497_01325	-	-	-	-	-	-	-	-	-	-	T	-	-	-	-	-	-	-	-	-	-	-	-	-	-	-	-	-	-	-
CP031154.1	297342	G	DU497_01325	-	-	-	-	-	-	-	-	-	-	-	-	-	-	-	-	-	A	-	-	-	-	-	-	-	-	-	-	-	-
CP031154.1	297592	A	DU497_01325-DU497_01330	-	-	-	-	-	-	-	-	-	-	-	-	-	-	-	-	-	G	-	-	-	-	-	-	-	-	-	-	-	-
CP031154.1	297677	T	DU497_01330	-	-	-	-	-	-	-	-	-	-	-	-	-	-	-	-	-	C	-	-	-	-	-	-	-	-	-	-	-	-
CP031154.1	297825	T	DU497_01330	-	-	-	-	-	-	-	-	-	-	-	-	-	-	-	-	-	A	-	-	-	-	-	-	-	-	-	-	-	-
CP031154.1	297848	T	DU497_01330	-	-	-	-	-	-	-	-	-	-	-	-	-	-	-	-	-	G	-	-	-	-	-	-	-	-	-	-	-	-
CP031154.1	297909	C	DU497_01330	-	-	-	-	-	-	-	-	-	-	-	-	-	-	-	-	-	G	-	-	-	-	-	-	-	-	-	-	-	-
CP031154.1	297935	C	DU497_01330	-	-	-	-	-	-	-	-	-	-	T	-	-	-	-	-	-	-	-	-	-	-	-	-	-	-	-	-	-	-
CP031154.1	298001	T	DU497_01330	-	-	-	-	-	-	-	-	-	-	-	-	-	-	-	-	-	C	-	-	-	-	-	-	-	-	-	-	-	-
CP031154.1	298028	T	DU497_01330	-	-	-	-	-	-	-	-	-	-	-	-	-	-	-	-	-	C	-	-	-	-	-	-	-	-	-	-	-	-
CP031154.1	298037	G	DU497_01330	-	-	-	-	-	-	-	-	-	-	-	-	-	-	-	-	-	C	-	-	-	-	-	-	-	-	-	-	-	-
CP031154.1	298055	C	DU497_01330	-	-	-	-	-	-	-	-	-	-	-	-	-	-	-	-	-	T	-	-	-	-	-	-	-	-	-	-	-	-
CP031154.1	298061	T	DU497_01330	-	-	-	-	-	-	-	-	-	-	-	-	-	-	-	-	-	C	-	-	-	-	-	-	-	-	-	-	-	-
CP031154.1	298076	A	DU497_01330	-	-	-	-	-	-	-	-	-	-	-	-	-	-	-	-	-	C	-	-	-	-	-	-	-	-	-	-	-	-
CP031154.1	298091	T	DU497_01330	-	-	-	-	-	-	-	-	-	-	-	-	-	-	-	-	-	C	-	-	-	-	-	-	-	-	-	-	-	-
CP031154.1	298121	C	DU497_01330	-	-	-	-	-	-	-	-	-	-	-	-	-	-	-	-	-	T	-	-	-	-	-	-	-	-	-	-	-	-
CP031154.1	298158	C	DU497_01330	-	-	-	-	-	-	-	-	-	-	-	-	-	-	-	-	-	T	-	-	-	-	-	-	-	-	-	-	-	-
CP031154.1	298229	G	DU497_01330	-	-	-	-	-	-	-	-	-	-	-	-	-	-	-	-	-	A	-	-	-	-	-	-	-	-	-	-	-	-
CP031154.1	298322	T	DU497_01330	-	-	-	-	-	-	-	-	-	-	-	-	-	-	-	-	-	C	-	-	-	-	-	-	-	-	-	-	-	-
CP031154.1	298373	T	DU497_01330	-	-	-	-	-	-	-	-	-	-	-	-	-	-	-	-	-	C	-	-	-	-	-	-	-	-	-	-	-	-
CP031154.1	298403	A	DU497_01330	-	-	-	-	-	-	-	-	-	-	-	-	-	-	-	-	-	C	-	-	-	-	-	-	-	-	-	-	-	-
CP031154.1	298421	T	DU497_01330	-	-	-	-	-	-	-	-	-	-	-	-	-	-	-	-	-	C	-	-	-	-	-	-	-	-	-	-	-	-
CP031154.1	298463	G	DU497_01330	-	-	-	-	-	-	-	-	-	-	-	-	-	-	-	-	-	A	-	-	-	-	-	-	-	-	-	-	-	-
CP031154.1	298662	A	DU497_01330	-	-	-	-	-	-	-	-	-	-	G	-	-	-	-	-	-	-	-	-	-	-	-	-	-	-	-	-	-	-
CP031154.1	298790	T	DU497_01330	-	-	-	-	-	-	-	-	-	-	C	-	-	-	-	-	-	C	-	-	-	-	-	-	-	-	-	-	-	-
CP031154.1	298817	A	DU497_01330	-	-	-	-	-	-	-	-	-	-	-	-	-	-	-	-	-	G	-	-	-	-	-	-	-	-	-	-	-	-
CP031154.1	298992	G	DU497_01330-DU497_01335	-	-	-	-	-	-	-	-	-	-	A	-	-	-	-	-	-	-	-	-	-	-	-	-	-	-	-	-	-	-
CP031154.1	299007	T	DU497_01330-DU497_01335	-	-	-	-	-	-	-	-	-	-	C	-	-	-	-	-	-	-	-	-	-	-	-	-	-	-	-	-	-	-
CP031154.1	299022	G	DU497_01330-DU497_01335	-	-	-	-	-	-	-	-	-	-	A	-	-	-	-	-	-	A	-	-	-	-	-	-	-	-	-	-	-	-
CP031154.1	299096	T	DU497_01335	-	-	-	-	-	-	-	-	-	-	G	-	-	-	-	-	-	-	-	-	-	-	-	-	-	-	-	-	-	-
CP031154.1	299101	A	DU497_01335	-	G	-	-	-	-	-	-	-	-	-	-	-	-	-	-	-	-	-	-	-	-	-	-	-	-	-	-	-	-
CP031154.1	299291	T	DU497_01335	-	-	-	-	-	-	-	-	-	-	-	-	-	-	-	-	-	C	-	-	-	-	-	-	-	-	-	-	-	-
CP031154.1	299307	A	DU497_01335	-	-	-	-	-	-	-	-	-	-	-	-	-	-	-	-	-	G	-	-	-	-	-	-	-	-	-	-	-	-
CP031154.1	299316	G	DU497_01335	-	-	-	-	-	-	-	-	-	-	-	-	-	-	-	-	-	T	-	-	-	-	-	-	-	-	-	-	-	-
CP031154.1	299345	G	DU497_01335	-	-	-	-	-	-	-	-	-	-	-	-	-	-	-	-	-	A	-	-	-	-	-	-	-	-	-	-	-	-
CP031154.1	299355	A	DU497_01335	-	-	-	-	-	-	-	-	-	-	-	-	-	-	-	-	-	G	-	-	-	-	-	-	-	-	-	-	-	-
CP031154.1	299373	T	DU497_01335	-	-	-	-	-	-	-	-	-	-	-	-	-	-	-	-	-	C	-	-	-	-	-	-	-	-	-	-	-	-
CP031154.1	299382	G	DU497_01335	-	-	-	-	-	-	-	-	-	-	-	-	-	-	-	-	-	A	-	-	-	-	-	-	-	-	-	-	-	-
CP031154.1	299420	T	DU497_01335	-	-	-	-	-	-	-	-	-	-	-	-	-	-	-	-	-	C	-	-	-	-	-	-	-	-	-	-	-	-
CP031154.1	299427	G	DU497_01335	-	-	-	-	-	-	-	-	-	-	-	-	-	-	-	-	-	T	-	-	-	-	-	-	-	-	-	-	-	-
CP031154.1	299481	C	DU497_01335	-	-	-	-	-	-	-	-	-	-	-	-	-	-	-	-	-	T	-	-	-	-	-	-	-	-	-	-	-	-
CP031154.1	299493	G	DU497_01335	-	-	-	-	-	-	-	-	-	-	-	-	-	-	-	-	-	T	-	-	-	-	-	-	-	-	-	-	-	-
CP031154.1	299496	A	DU497_01335	-	-	-	-	-	-	-	-	-	-	-	-	-	-	-	-	-	G	-	-	-	-	-	-	-	-	-	-	-	-
CP031154.1	299499	C	DU497_01335	-	-	-	-	-	-	-	-	-	-	-	-	-	-	-	-	-	T	-	-	-	-	-	-	-	-	-	-	-	-
CP031154.1	299508	C	DU497_01335	-	-	-	-	-	-	-	-	-	-	-	-	-	-	-	-	-	G	-	-	-	-	-	-	-	-	-	-	-	-
CP031154.1	299509	A	DU497_01335	-	-	-	-	-	-	-	-	-	-	-	-	-	-	-	-	-	G	-	-	-	-	-	-	-	-	-	-	-	-
CP031154.1	299511	G	DU497_01335	-	-	-	-	-	-	-	-	-	-	-	-	-	-	-	-	-	A	-	-	-	-	-	-	-	-	-	-	-	-
CP031154.1	299517	A	DU497_01335	-	-	-	-	-	-	-	-	-	-	-	-	-	-	-	-	-	T	-	-	-	-	-	-	-	-	-	-	-	-
CP031154.1	299613	C	DU497_01335	-	-	-	-	-	-	-	-	-	-	-	-	-	-	-	-	-	G	-	-	-	-	-	-	-	-	-	-	-	-
CP031154.1	299643	C	DU497_01335	-	-	-	-	-	-	-	-	-	-	-	-	-	-	-	-	-	T	-	-	-	-	-	-	-	-	-	-	-	-
CP031154.1	299649	C	DU497_01335	-	-	-	-	-	-	-	-	-	-	-	-	-	-	-	-	-	G	-	-	-	-	-	-	-	-	-	-	-	-
CP031154.1	299661	T	DU497_01335	-	-	-	-	-	-	-	-	-	-	-	-	-	-	-	-	-	C	-	-	-	-	-	-	-	-	-	-	-	-
CP031154.1	299733	A	DU497_01335	-	-	-	-	-	-	-	-	-	-	-	-	-	-	-	-	-	G	-	-	-	-	-	-	-	-	-	-	-	-
CP031154.1	299734	G	DU497_01335	-	-	-	-	-	-	-	-	-	-	-	-	-	-	-	-	-	T	-	-	-	-	-	-	-	-	-	-	-	-
CP031154.1	299767	G	DU497_01335	-	-	-	-	-	-	-	-	-	-	A	-	-	-	-	-	-	-	-	-	-	-	-	-	-	-	-	-	-	-
CP031154.1	299876	C	DU497_01335	-	-	-	-	-	-	-	-	-	-	T	-	-	-	-	-	-	T	-	-	-	-	-	-	-	-	-	-	-	-
CP031154.1	300848	T	DU497_01340	-	-	-	-	-	-	-	-	-	-	C	-	-	-	-	-	-	C	-	-	-	-	-	-	-	-	-	-	-	-
CP031154.1	300888	G	DU497_01340	-	-	-	-	-	-	-	-	-	-	A	-	-	-	-	-	-	-	-	-	-	-	-	-	-	-	-	-	-	-
CP031154.1	301193	G	DU497_01340	-	-	-	-	-	-	-	-	-	-	A	-	-	-	-	-	-	A	-	-	-	-	-	-	-	-	-	-	-	-
CP031154.1	301221	A	DU497_01340	-	-	-	-	-	-	-	-	-	-	-	-	-	-	-	-	-	G	-	-	-	-	-	-	-	-	-	-	-	-
CP031154.1	301341	G	DU497_01340	-	-	-	-	-	-	-	-	-	-	-	-	-	-	-	-	-	-	-	-	-	-	-	-	A	-	-	-	-	-
CP031154.1	301749	G	DU497_01345	-	-	-	-	-	-	-	-	-	-	A	-	-	-	-	-	-	-	-	-	-	-	-	-	-	-	-	-	-	-
CP031154.1	301917	A	DU497_01345	-	-	-	-	-	-	-	-	-	-	C	-	-	-	-	-	-	-	-	-	-	-	-	-	-	-	-	-	-	-
CP031154.1	302407	C	DU497_01345	-	-	-	-	-	-	-	-	-	-	T	-	-	-	-	-	-	-	-	-	-	-	-	-	-	-	-	-	-	-
CP031154.1	302478	C	DU497_01345	-	-	-	-	-	-	-	-	-	-	T	-	-	-	-	-	-	T	-	-	-	-	-	-	-	-	-	-	-	-
CP031154.1	302650	C	DU497_01350	-	-	-	-	-	-	-	-	-	-	-	-	-	-	-	-	-	T	-	-	-	-	-	-	-	-	-	-	-	-
CP031154.1	302774	C	DU497_01350	-	-	-	-	-	-	-	-	-	-	-	-	-	-	-	-	-	-	-	-	-	-	-	-	-	-	-	-	A	-
CP031154.1	302831	C	DU497_01350	-	-	-	-	-	-	-	-	-	-	-	-	-	-	-	-	-	T	-	-	-	-	-	-	-	-	-	-	-	-
CP031154.1	303065	A	DU497_01350	-	-	-	-	-	-	-	-	-	-	-	-	-	-	-	-	-	G	-	-	-	-	-	-	-	-	-	-	-	-
CP031154.1	303126	C	DU497_01350	-	-	-	-	-	-	-	-	-	-	-	-	-	T	-	-	-	-	-	-	-	-	-	-	-	-	-	-	-	-
CP031154.1	303155	A	DU497_01350	-	-	-	-	-	-	-	-	-	-	-	-	-	-	-	-	-	G	-	-	-	-	-	-	-	-	-	-	-	-
CP031154.1	303166	C	DU497_01350	-	-	-	-	-	-	-	-	-	-	-	-	-	-	-	-	-	A	-	-	-	-	-	-	-	-	-	-	-	-
CP031154.1	303227	A	DU497_01355	-	-	-	-	-	-	-	-	-	-	-	-	-	-	-	-	-	G	-	-	-	-	-	-	-	-	-	-	-	-
CP031154.1	303358	C	DU497_01355	-	-	-	-	-	-	-	-	-	-	-	-	-	-	-	-	-	T	-	-	-	-	-	-	-	-	-	-	-	-
CP031154.1	303364	A	DU497_01355	-	-	-	-	-	-	-	-	-	-	-	-	-	-	-	-	-	G	-	-	-	-	-	-	-	-	-	-	-	-
CP031154.1	303376	C	DU497_01355	-	-	-	-	-	-	-	-	-	-	-	-	-	-	-	-	-	G	-	-	-	-	-	-	-	-	-	-	-	-
CP031154.1	303430	T	DU497_01355	-	-	-	-	-	-	-	-	-	-	-	-	-	-	-	-	-	G	-	-	-	-	-	-	-	-	-	-	-	-
CP031154.1	303454	C	DU497_01355	-	-	-	-	-	-	-	-	-	-	-	-	-	-	-	-	-	A	-	-	-	-	-	-	-	-	-	-	-	-
CP031154.1	303518	C	DU497_01355	-	-	-	-	-	-	-	-	-	-	T	-	-	-	-	-	-	T	-	-	-	-	-	-	-	-	-	-	-	-
CP031154.1	303526	A	DU497_01355	-	-	-	-	-	-	-	-	-	-	-	-	-	-	-	-	-	G	-	-	-	-	-	-	-	-	-	-	-	-
CP031154.1	303527	T	DU497_01355	-	-	-	-	-	-	-	-	-	-	-	-	-	-	-	-	-	G	-	-	-	-	-	-	-	-	-	-	-	-
CP031154.1	303528	C	DU497_01355	-	-	-	-	-	-	-	-	-	-	-	-	-	-	-	-	-	T	-	-	-	-	-	-	-	-	-	-	-	-
CP031154.1	303529	T	DU497_01355	-	-	-	-	-	-	-	-	-	-	-	-	-	-	-	-	-	G	-	-	-	-	-	-	-	-	-	-	-	-
CP031154.1	303535	G	DU497_01355	-	-	-	-	-	-	-	-	-	-	-	-	-	-	-	-	-	A	-	-	-	-	-	-	-	-	-	-	-	-
CP031154.1	303538	C	DU497_01355	-	-	-	-	-	-	-	-	-	-	-	-	-	-	-	-	-	T	-	-	-	-	-	-	-	-	-	-	-	-
CP031154.1	303541	G	DU497_01355	-	-	-	-	-	-	-	-	-	-	-	-	-	-	-	-	-	C	-	-	-	-	-	-	-	-	-	-	-	-
CP031154.1	303553	A	DU497_01355	-	-	-	-	-	-	-	-	-	-	-	-	-	-	-	-	-	G	-	-	-	-	-	-	-	-	-	-	-	-
CP031154.1	303555	C	DU497_01355	-	-	-	-	-	-	-	-	-	-	-	-	-	-	-	-	-	G	-	-	-	-	-	-	-	-	-	-	-	-
CP031154.1	303556	C	DU497_01355	-	-	-	-	-	-	-	-	-	-	-	-	-	-	-	-	-	T	-	-	-	-	-	-	-	-	-	-	-	-
CP031154.1	303598	A	DU497_01355	-	-	-	-	-	-	-	-	-	-	-	-	-	-	-	-	-	G	-	-	-	-	-	-	-	-	-	-	-	-
CP031154.1	303610	G	DU497_01355	-	-	-	-	-	-	-	-	-	-	-	-	-	-	-	-	-	T	-	-	-	-	-	-	-	-	-	-	-	-
CP031154.1	303613	G	DU497_01355	-	-	-	-	-	-	-	-	-	-	-	-	-	-	-	-	-	T	-	-	-	-	-	-	-	-	-	-	-	-
CP031154.1	303652	A	DU497_01355	-	-	-	-	-	-	-	-	-	-	-	-	-	-	-	-	-	G	-	-	-	-	-	-	-	-	-	-	-	-
CP031154.1	303663	A	DU497_01355	-	-	-	-	-	-	-	-	-	-	-	-	-	-	-	-	-	G	-	-	-	-	-	-	-	-	-	-	-	-
CP031154.1	303838	A	DU497_01355	-	-	-	-	-	-	-	-	-	-	-	-	-	-	-	-	-	G	-	-	-	-	-	-	-	-	-	-	-	-
CP031154.1	303949	C	DU497_01355	-	-	-	-	-	-	-	-	-	-	-	-	-	-	-	-	-	G	-	-	-	-	-	-	-	-	-	-	-	-
CP031154.1	304011	G	DU497_01355	-	-	-	-	-	-	-	-	-	-	-	-	-	-	-	-	-	C	-	-	-	-	-	-	-	-	-	-	-	-
CP031154.1	304030	C	DU497_01355	-	-	-	-	-	-	-	-	-	-	-	-	-	-	-	-	-	T	-	-	-	-	-	-	-	-	-	-	-	-
CP031154.1	304042	G	DU497_01355	-	-	-	-	-	-	-	-	-	-	-	-	-	-	-	-	-	C	-	-	-	-	-	-	-	-	-	-	-	-
CP031154.1	304048	G	DU497_01355	-	-	-	-	-	-	-	-	-	-	-	-	-	-	-	-	-	A	-	-	-	-	-	-	-	-	-	-	-	-
CP031154.1	304060	C	DU497_01355	-	-	-	-	-	-	-	-	-	-	-	-	-	-	-	-	-	T	-	-	-	-	-	-	-	-	-	-	-	-
CP031154.1	304064	G	DU497_01355	-	-	-	-	-	-	-	-	-	-	-	-	-	-	-	-	-	T	-	-	-	-	-	-	-	-	-	-	-	-
CP031154.1	304065	A	DU497_01355	-	-	-	-	-	-	-	-	-	-	-	-	-	-	-	-	-	C	-	-	-	-	-	-	-	-	-	-	-	-
CP031154.1	304068	T	DU497_01355	-	-	-	-	-	-	-	-	-	-	-	-	-	-	-	-	-	G	-	-	-	-	-	-	-	-	-	-	-	-
CP031154.1	304075	A	DU497_01355	-	-	-	-	-	-	-	-	-	-	-	-	-	-	-	-	-	G	-	-	-	-	-	-	-	-	-	-	-	-
CP031154.1	304076	C	DU497_01355	-	-	-	-	-	-	-	-	-	-	-	-	-	-	-	-	-	A	-	-	-	-	-	-	-	-	-	-	-	-
CP031154.1	304077	G	DU497_01355	-	-	-	-	-	-	-	-	-	-	-	-	-	-	-	-	-	T	-	-	-	-	-	-	-	-	-	-	-	-
CP031154.1	304111	C	DU497_01355	-	-	-	-	-	-	-	-	-	-	-	-	-	-	-	-	-	T	-	-	-	-	-	-	-	-	-	-	-	-
CP031154.1	304123	T	DU497_01355	-	-	-	-	-	-	-	-	-	-	-	-	-	-	-	-	-	C	-	-	-	-	-	-	-	-	-	-	-	-
CP031154.1	304150	G	DU497_01355	-	-	-	-	-	-	-	-	-	-	-	-	-	-	-	-	-	C	-	-	-	-	-	-	-	-	-	-	-	-
CP031154.1	304163	T	DU497_01355	-	-	-	-	-	-	-	-	-	-	-	-	-	-	-	-	-	C	-	-	-	-	-	-	-	-	-	-	-	-
CP031154.1	304221	T	DU497_01355	-	-	-	-	-	-	-	-	-	-	-	-	-	-	-	-	-	G	-	-	-	-	-	-	-	-	-	-	-	-
CP031154.1	304222	T	DU497_01355	-	-	-	-	-	-	-	-	-	-	-	-	-	-	-	-	-	C	-	-	-	-	-	-	-	-	-	-	-	-
CP031154.1	304245	G	DU497_01355	-	-	-	-	-	-	-	-	-	-	-	-	-	-	-	-	-	-	-	-	-	-	-	-	A	-	-	-	-	-
CP031154.1	304246	T	DU497_01355	-	-	-	-	-	-	-	-	-	-	-	-	-	-	-	-	-	G	-	-	-	-	-	-	-	-	-	-	-	-
CP031154.1	304250	G	DU497_01355	-	-	-	-	-	-	-	-	-	-	-	-	-	-	-	-	-	A	-	-	-	-	-	-	-	-	-	-	-	-
CP031154.1	304251	G	DU497_01355	-	-	-	-	-	-	-	-	-	-	-	-	-	-	-	-	-	C	-	-	-	-	-	-	-	-	-	-	-	-
CP031154.1	304255	T	DU497_01355	-	-	-	-	-	-	-	-	-	-	-	-	-	-	-	-	-	C	-	-	-	-	-	-	-	-	-	-	-	-
CP031154.1	304287	T	DU497_01355	-	-	-	-	-	-	-	-	-	-	-	-	-	-	-	-	-	C	-	-	-	-	-	-	-	-	-	-	-	-
CP031154.1	304288	A	DU497_01355	-	-	-	-	-	-	-	-	-	-	-	-	-	-	-	-	-	G	-	-	-	-	-	-	-	-	-	-	-	-
CP031154.1	304325	A	DU497_01355	-	-	-	-	-	-	-	-	-	-	-	-	-	-	-	-	-	G	-	-	-	-	-	-	-	-	-	-	-	-
CP031154.1	304364	A	DU497_01355	-	G	-	-	-	-	-	-	-	-	-	-	-	-	-	-	-	-	-	-	-	-	-	-	-	-	-	-	-	-
CP031154.1	304384	A	DU497_01355	-	-	-	-	-	-	-	-	-	-	-	-	-	-	-	-	-	G	-	-	-	-	-	-	-	-	-	-	-	-
CP031154.1	304479	C	DU497_01355	-	-	-	-	-	-	-	-	-	-	T	-	-	-	-	-	-	-	-	-	-	-	-	-	-	-	-	-	-	-
CP031154.1	304498	A	DU497_01355	-	-	-	-	-	-	-	-	-	-	-	-	-	-	-	-	-	G	-	-	-	-	-	-	-	-	-	-	-	-
CP031154.1	304529	G	DU497_01355	-	-	-	-	-	-	-	-	-	-	-	-	-	-	-	-	-	A	-	-	-	-	-	-	-	-	-	-	-	-
CP031154.1	304532	C	DU497_01355	-	-	-	-	-	-	-	-	-	-	-	-	-	-	-	-	-	T	-	-	-	-	-	-	-	-	-	-	-	-
CP031154.1	304645	A	DU497_01360	-	-	-	-	-	-	-	-	-	-	G	-	-	-	-	-	-	-	-	-	-	-	-	-	-	-	-	-	-	-
CP031154.1	304705	G	DU497_01360	-	-	-	-	-	-	-	-	-	-	-	-	-	-	-	-	-	-	-	-	-	-	-	-	C	-	-	-	-	-
CP031154.1	305070	G	DU497_01360	-	-	-	-	-	-	-	-	-	-	C	-	-	-	-	-	-	-	-	-	-	-	-	-	-	-	-	-	-	-
CP031154.1	305073	C	DU497_01360	-	-	-	-	-	-	-	-	-	-	-	-	-	-	-	-	-	T	-	-	-	-	-	-	-	-	-	-	-	-
CP031154.1	305643	A	DU497_01365	-	-	-	-	-	-	-	-	-	-	G	-	-	-	-	-	-	-	-	-	-	-	-	-	-	-	-	-	-	-
CP031154.1	305724	G	DU497_01365	-	-	-	-	-	-	-	-	-	-	A	-	-	-	-	-	-	-	-	-	-	-	-	-	-	-	-	-	-	-
CP031154.1	305756	C	DU497_01365	-	-	-	-	-	-	-	-	-	-	A	-	-	-	-	-	-	-	-	-	-	-	-	-	-	-	-	-	-	-
CP031154.1	305757	A	DU497_01365	-	-	-	-	-	-	-	-	-	-	G	-	-	-	-	-	-	-	-	-	-	-	-	-	-	-	-	-	-	-
CP031154.1	306048	T	DU497_01365	-	-	-	-	-	-	-	-	-	-	C	-	-	-	-	-	-	C	-	-	-	-	-	-	-	-	-	-	-	-
CP031154.1	306363	G	DU497_01365	-	-	-	-	-	-	-	-	-	-	A	-	-	-	-	-	-	-	-	-	-	-	-	-	-	-	-	-	-	-
CP031154.1	306902	G	DU497_01370	-	-	-	-	-	-	-	-	-	-	A	-	-	-	-	-	-	A	-	-	-	-	-	-	-	-	-	-	-	-
CP031154.1	306925	A	DU497_01370	-	-	-	-	-	-	-	-	-	-	G	-	-	-	-	-	-	G	-	-	-	-	-	-	-	-	-	-	-	-
CP031154.1	307483	T	DU497_01370	-	-	-	-	-	-	-	-	-	-	C	-	-	-	-	-	-	-	-	-	-	-	-	-	-	-	-	-	-	-
CP031154.1	307569	G	DU497_01370	-	-	-	-	-	-	-	-	-	-	A	-	-	-	-	-	-	A	-	-	-	-	-	-	-	-	-	-	-	-
CP031154.1	308009	A	DU497_01370	-	-	-	-	-	-	-	-	-	-	-	-	-	-	-	-	-	G	-	-	-	-	-	-	-	-	-	-	-	-
CP031154.1	308172	T	DU497_01370	-	-	-	-	-	-	-	-	-	-	G	-	-	-	-	-	-	G	-	-	-	-	-	-	-	-	-	-	-	-
CP031154.1	308223	C	DU497_01370	-	-	-	-	-	-	-	-	-	-	-	-	-	-	-	-	-	T	-	-	-	-	-	-	-	-	-	-	-	-
CP031154.1	308483	C	DU497_01370	-	-	-	-	-	-	-	-	-	-	T	-	-	-	-	-	-	-	-	-	-	-	-	-	-	-	-	-	-	-
CP031154.1	309068	T	DU497_01370	-	-	-	-	-	-	-	-	-	-	-	-	-	-	-	-	-	C	-	-	-	-	-	-	-	-	-	-	-	-
CP031154.1	309089	A	DU497_01370	-	-	-	-	-	-	-	-	-	-	-	-	-	-	-	-	-	G	-	-	-	-	-	-	-	-	-	-	-	-
CP031154.1	309105	G	DU497_01370	-	-	-	-	-	-	-	-	-	-	-	-	-	-	-	-	-	A	-	-	-	-	-	-	-	-	-	-	-	-
CP031154.1	309126	A	DU497_01370	-	-	-	-	-	-	-	-	-	-	-	-	-	-	-	-	-	G	-	-	-	-	-	-	-	-	-	-	-	-
CP031154.1	309400	T	DU497_01370	-	-	-	-	-	-	-	-	-	-	C	-	-	-	-	-	-	C	-	-	-	-	-	-	-	-	-	-	-	-
CP031154.1	309525	G	DU497_01370	-	-	-	-	-	-	-	-	-	-	A	-	-	-	-	-	-	-	-	-	-	-	-	-	-	-	-	-	-	-
CP031154.1	309534	A	DU497_01370	-	-	-	-	-	-	-	-	-	-	-	-	-	-	-	-	-	G	-	-	-	-	-	-	-	-	-	-	-	-
CP031154.1	309568	A	DU497_01370	-	-	-	-	-	-	-	-	-	-	-	-	-	-	-	-	-	G	-	-	-	-	-	-	-	-	-	-	-	-
CP031154.1	309572	A	DU497_01370	-	-	-	-	-	-	-	-	-	-	-	-	-	-	-	-	-	G	-	-	-	-	-	-	-	-	-	-	-	-
CP031154.1	309581	T	DU497_01370	-	-	-	-	-	-	-	-	-	-	-	-	-	-	-	-	-	C	-	-	-	-	-	-	-	-	-	-	-	-
CP031154.1	309786	C	DU497_01370	-	-	-	-	-	-	-	-	-	-	T	-	-	-	-	-	-	T	-	-	-	-	-	-	-	-	-	-	-	-
CP031154.1	309957	C	DU497_01370-DU497_01375	-	-	-	-	-	-	-	-	-	-	T	-	-	-	-	-	-	T	-	-	-	-	-	-	-	-	-	-	-	-
CP031154.1	310260	T	DU497_01375	-	-	-	-	-	-	-	-	-	-	-	-	-	-	-	-	-	C	-	-	-	-	-	-	-	-	-	-	-	-
CP031154.1	310582	A	DU497_01375	-	-	-	-	-	-	-	-	-	-	G	-	-	-	-	-	-	G	-	-	-	-	-	-	-	-	-	-	-	-
CP031154.1	310627	T	DU497_01375	-	-	-	-	-	-	-	-	-	-	C	-	-	-	-	-	-	C	-	-	-	-	-	-	-	-	-	-	-	-
CP031154.1	311227	G	DU497_01375	-	-	-	-	-	-	-	-	-	-	A	-	-	-	-	-	-	A	-	-	-	-	-	-	-	-	-	-	-	-
CP031154.1	311260	C	DU497_01375	-	-	-	-	-	-	-	-	-	-	T	-	-	-	-	-	-	-	-	-	-	-	-	-	-	-	-	-	-	-
CP031154.1	311343	T	DU497_01375	-	-	-	-	-	-	-	-	-	-	-	-	-	-	-	-	-	C	-	-	-	-	-	-	-	-	-	-	-	-
CP031154.1	311584	C	DU497_01375	-	-	-	-	-	-	-	-	-	-	-	-	-	-	-	-	-	G	-	-	-	-	-	-	-	-	-	-	-	-
CP031154.1	311704	G	DU497_01375	-	-	-	-	-	-	-	-	-	-	-	-	-	-	-	-	-	A	-	-	-	-	-	-	-	-	-	-	-	-
CP031154.1	311809	A	DU497_01375	-	-	-	-	-	-	-	-	-	-	G	-	-	-	-	-	-	-	-	-	-	-	-	-	-	-	-	-	-	-
CP031154.1	312701	T	DU497_01380	-	-	-	-	-	-	-	-	-	-	-	-	-	-	-	-	-	G	-	-	-	-	-	-	-	-	-	-	-	-
CP031154.1	312782	C	DU497_01380	-	-	-	-	-	-	-	-	-	-	G	-	-	-	-	-	-	G	-	-	-	-	-	-	-	-	-	-	-	-
CP031154.1	312791	C	DU497_01380	-	-	-	-	-	-	-	-	-	-	T	-	-	-	-	-	-	T	-	-	-	-	-	-	-	-	-	-	-	-
CP031154.1	312854	C	DU497_01380	-	-	-	-	-	-	-	-	-	-	-	-	-	-	-	-	-	T	-	-	-	-	-	-	-	-	-	-	-	-
CP031154.1	313021	G	DU497_01380	-	-	-	-	-	-	-	-	-	-	-	-	-	-	-	-	-	A	-	-	-	-	-	-	-	-	-	-	-	-
CP031154.1	313382	T	rpmB	-	-	-	-	-	-	-	-	-	-	-	-	-	-	-	-	-	C	-	-	-	-	-	-	-	-	-	-	-	-
CP031154.1	313629	A	DU497_01390	-	-	-	-	-	-	-	-	-	-	T	-	-	-	-	-	-	-	-	-	-	-	-	-	-	-	-	-	-	-
CP031154.1	313637	G	DU497_01390	-	-	-	-	-	-	-	-	-	-	-	-	-	-	-	-	-	A	-	-	-	-	-	-	-	-	-	-	-	-
CP031154.1	314802	G	DU497_01390	-	-	-	-	-	-	-	-	-	-	A	-	-	-	-	-	-	-	-	-	-	-	-	-	-	-	-	-	-	-
CP031154.1	314874	C	DU497_01390	-	-	-	-	-	-	-	-	-	-	-	-	-	-	-	-	-	G	-	-	-	-	-	-	-	-	-	-	-	-
CP031154.1	314876	A	DU497_01390	-	-	-	-	-	-	-	-	-	-	-	-	-	-	-	-	-	C	-	-	-	-	-	-	-	-	-	-	-	-
CP031154.1	314880	A	DU497_01390	-	-	-	-	-	-	-	-	-	-	-	-	-	-	-	-	-	G	-	-	-	-	-	-	-	-	-	-	-	-
CP031154.1	314886	A	DU497_01390	-	-	-	-	-	-	-	-	-	-	-	-	-	-	-	-	-	G	-	-	-	-	-	-	-	-	-	-	-	-
CP031154.1	314892	C	DU497_01390	-	-	-	-	-	-	-	-	-	-	-	-	-	-	-	-	-	T	-	-	-	-	-	-	-	-	-	-	-	-
CP031154.1	314894	G	DU497_01390	-	-	-	-	-	-	-	-	-	-	-	-	-	-	-	-	-	C	-	-	-	-	-	-	-	-	-	-	-	-
CP031154.1	314895	C	DU497_01390	-	-	-	-	-	-	-	-	-	-	-	-	-	-	-	-	-	G	-	-	-	-	-	-	-	-	-	-	-	-
CP031154.1	314896	A	DU497_01390	-	-	-	-	-	-	-	-	-	-	-	-	-	-	-	-	-	G	-	-	-	-	-	-	-	-	-	-	-	-
CP031154.1	314904	A	DU497_01390	-	-	-	-	-	-	-	-	-	-	-	-	-	-	-	-	-	G	-	-	-	-	-	-	-	-	-	-	-	-
CP031154.1	314910	G	DU497_01390	-	-	-	-	-	-	-	-	-	-	-	-	-	-	-	-	-	C	-	-	-	-	-	-	-	-	-	-	-	-
CP031154.1	314925	C	DU497_01390	-	-	-	-	-	-	-	-	-	-	-	-	-	-	-	-	-	G	-	-	-	-	-	-	-	-	-	-	-	-
CP031154.1	314958	C	DU497_01390	-	-	-	-	-	-	-	-	-	-	-	-	-	-	-	-	-	T	-	-	-	-	-	-	-	-	-	-	-	-
CP031154.1	314961	G	DU497_01390	-	-	-	-	-	-	-	-	-	-	-	-	-	-	-	-	-	A	-	-	-	-	-	-	-	-	-	-	-	-
CP031154.1	314964	A	DU497_01390	-	-	-	-	-	-	-	-	-	-	-	-	-	-	-	-	-	G	-	-	-	-	-	-	-	-	-	-	-	-
CP031154.1	314973	C	DU497_01390	-	-	-	-	-	-	-	-	-	-	-	-	-	-	-	-	-	G	-	-	-	-	-	-	-	-	-	-	-	-
CP031154.1	315009	C	DU497_01390	-	-	-	-	-	-	-	-	-	-	G	-	-	-	-	-	-	-	-	-	-	-	-	-	-	-	-	-	-	-
CP031154.1	315049	G	DU497_01390	-	-	-	-	-	-	-	-	-	-	-	-	-	-	-	-	-	-	-	-	-	-	-	-	C	-	-	-	-	-
CP031154.1	315258	C	DU497_01390	-	-	-	-	-	-	-	-	-	-	T	-	-	-	-	-	-	-	-	-	-	-	-	-	-	-	-	-	-	-
CP031154.1	315303	C	DU497_01390	-	-	-	-	-	-	-	-	A	-	-	-	-	-	-	-	-	-	-	-	-	-	-	-	-	-	-	-	-	-
CP031154.1	315423	C	DU497_01390	-	-	-	-	-	-	-	-	-	-	T	-	-	-	-	-	-	-	-	-	-	-	-	-	-	-	-	-	-	-
CP031154.1	315488	A	DU497_01390	-	-	-	-	-	-	-	-	-	-	-	-	-	-	-	-	-	C	-	-	-	-	-	-	-	-	-	-	-	-
CP031154.1	315579	A	DU497_01390	-	-	-	-	-	-	-	-	-	-	-	-	-	-	-	-	-	G	-	-	-	-	-	-	-	-	-	-	-	-
CP031154.1	315699	T	DU497_01390	-	-	-	-	-	-	-	-	-	-	C	-	-	-	-	-	-	-	-	-	-	-	-	-	-	-	-	-	-	-
CP031154.1	315771	A	DU497_01390	-	-	-	-	-	-	-	-	-	-	G	-	-	-	-	-	-	-	-	-	-	-	-	-	-	-	-	-	-	-
CP031154.1	315774	A	DU497_01390	-	-	-	-	-	-	-	-	-	-	G	-	-	-	-	-	-	-	-	-	-	-	-	-	-	-	-	-	-	-
CP031154.1	315816	A	DU497_01390	-	-	-	-	-	-	-	-	-	-	G	-	-	-	-	-	-	-	-	-	-	-	-	-	-	-	-	-	-	-
CP031154.1	315828	C	DU497_01390	-	-	-	-	-	-	-	-	-	-	T	-	-	-	-	-	-	-	-	-	-	-	-	-	-	-	-	-	-	-
CP031154.1	315867	C	DU497_01390	-	-	-	-	-	-	-	-	-	-	-	-	-	-	-	-	-	A	-	-	-	-	-	-	-	-	-	-	-	-
CP031154.1	315879	C	DU497_01390	-	-	-	-	-	-	-	-	-	-	T	-	-	-	-	-	-	-	-	-	-	-	-	-	-	-	-	-	-	-
CP031154.1	315891	G	DU497_01390	-	-	-	-	-	-	-	-	-	-	T	-	-	-	-	-	-	-	-	-	-	-	-	-	-	-	-	-	-	-
CP031154.1	316714	G	DU497_01395	-	-	-	-	-	-	-	-	-	-	-	-	-	-	-	-	-	-	-	-	-	-	-	-	C	-	-	-	-	-
CP031154.1	317271	A	DU497_01395	-	-	-	-	-	-	-	-	-	-	-	-	-	-	-	-	-	-	-	-	-	-	-	-	G	-	-	-	-	-
CP031154.1	325088	G	DU497_01400-rsmD	-	-	-	-	-	-	-	-	-	-	A	-	-	-	-	-	-	-	-	-	-	-	-	-	-	-	-	-	-	-
CP031154.1	325172	T	rsmD	-	-	-	-	-	-	-	-	-	-	-	-	-	-	-	-	-	C	-	-	-	-	-	-	-	-	-	-	-	-
CP031154.1	325177	G	rsmD	-	-	-	-	-	-	-	-	-	-	-	-	-	-	-	-	-	A	-	-	-	-	-	-	-	-	-	-	-	-
CP031154.1	325306	G	rsmD	-	-	-	-	-	-	-	-	-	-	-	-	-	-	-	-	-	A	-	-	-	-	-	-	-	-	-	-	-	-
CP031154.1	325448	C	rsmD	-	-	-	-	-	-	-	-	-	-	T	-	-	-	-	-	-	-	-	-	-	-	-	-	-	-	-	-	-	-
CP031154.1	325456	C	rsmD	-	-	-	-	-	-	-	-	-	-	-	-	-	-	-	-	-	T	-	-	-	-	-	-	-	-	-	-	-	-
CP031154.1	325480	A	rsmD	-	-	-	-	-	-	-	-	-	-	G	-	-	-	-	-	-	-	-	-	-	-	-	-	-	-	-	-	-	-
CP031154.1	325819	T	rsmD	-	-	-	-	-	-	-	-	-	-	-	-	-	-	-	-	-	G	-	-	-	-	-	-	-	-	-	-	-	-
CP031154.1	325892	T	DU497_01410	-	-	-	-	-	-	-	-	-	-	-	-	-	-	-	-	-	-	-	-	-	-	-	-	C	-	-	-	-	-
CP031154.1	325897	C	DU497_01410	-	-	-	-	-	-	-	-	-	-	-	-	-	-	-	-	-	T	-	-	-	-	-	-	-	-	-	-	-	-
CP031154.1	325933	G	DU497_01410	-	-	-	-	-	-	-	-	-	-	-	-	-	-	-	-	-	A	-	-	-	-	-	-	-	-	-	-	-	-
CP031154.1	325945	T	DU497_01410	-	-	-	-	-	-	-	-	-	-	-	-	-	-	-	-	-	G	-	-	-	-	-	-	-	-	-	-	-	-
CP031154.1	325948	G	DU497_01410	-	-	-	-	-	-	-	-	-	-	-	-	-	-	-	-	-	C	-	-	-	-	-	-	-	-	-	-	-	-
CP031154.1	325962	G	DU497_01410	-	-	-	-	-	-	-	-	-	-	-	-	-	-	-	-	-	A	-	-	-	-	-	-	-	-	-	-	-	-
CP031154.1	325990	C	DU497_01410	-	-	-	-	-	-	-	-	-	-	-	-	-	-	-	-	-	T	-	-	-	-	-	-	-	-	-	-	-	-
CP031154.1	325991	C	DU497_01410	-	-	-	-	-	-	-	-	-	-	-	-	-	-	-	-	-	T	-	-	-	-	-	-	-	-	-	-	-	-
CP031154.1	326035	G	DU497_01410	-	-	-	-	-	-	-	-	-	-	-	-	-	-	-	-	-	C	-	-	-	-	-	-	-	-	-	-	-	-
CP031154.1	326062	A	DU497_01410	-	-	-	-	-	-	-	-	-	-	-	-	-	-	-	-	-	G	-	-	-	-	-	-	-	-	-	-	-	-
CP031154.1	326077	T	DU497_01410	-	-	-	-	-	-	-	-	-	-	-	-	-	-	-	-	-	C	-	-	-	-	-	-	-	-	-	-	-	-
CP031154.1	326095	T	DU497_01410	-	-	-	-	-	-	-	-	-	-	-	-	-	-	-	-	-	C	-	-	-	-	-	-	-	-	-	-	-	-
CP031154.1	326107	A	DU497_01410	-	-	-	-	-	-	-	-	-	-	-	-	-	-	-	-	-	G	-	-	-	-	-	-	-	-	-	-	-	-
CP031154.1	326233	G	DU497_01410	-	-	-	-	-	-	-	-	-	-	-	-	-	-	-	-	-	T	-	-	-	-	-	-	-	-	-	-	-	-
CP031154.1	326254	G	DU497_01410	-	-	-	-	-	-	-	-	-	-	-	-	-	-	-	-	-	A	-	-	-	-	-	-	-	-	-	-	-	-
CP031154.1	326293	C	DU497_01410	-	-	-	-	-	-	-	-	-	-	-	-	-	-	-	-	-	G	-	-	-	-	-	-	-	-	-	-	-	-
CP031154.1	326326	G	DU497_01410	-	-	-	-	-	-	-	-	-	-	-	-	-	-	-	-	-	A	-	-	-	-	-	-	-	-	-	-	-	-
CP031154.1	326353	C	DU497_01410	-	-	-	-	-	-	-	-	-	-	-	-	-	-	-	-	-	T	-	-	-	-	-	-	-	-	-	-	-	-
CP031154.1	326400	G	DU497_01410	-	-	-	-	-	-	-	-	-	-	-	-	-	-	-	-	-	T	-	-	-	-	-	-	-	-	-	-	-	-
CP031154.1	326416	G	DU497_01410	-	-	-	-	-	-	-	-	-	-	-	-	-	-	-	-	-	A	-	-	-	-	-	-	-	-	-	-	-	-
CP031154.1	326488	A	DU497_01410	-	-	-	-	-	-	-	-	-	-	-	-	-	-	-	-	-	G	-	-	-	-	-	-	-	-	-	-	-	-
[truncated: 8,358 more rows]
